# Supplementary material for: De novo identification of mammalian ciliary motility proteins using cryo-EM
Source: Cell. Author manuscript; Available in PMC 2021 Nov 17. (PMC8595878; doi:10.1016/j.cell.2021.10.007)
Supplement: 1 [file NIHMS1749474-supplement-1.xlsx]

## Sheet: doublet_microtubule
Unique peptides	Total peptides	Protein ID	Gene symbol	MWT(kDa)	AVG	Note
133	154	tr|A0A3Q1NE82|A0A3Q1NE82_BOVIN	AHNAK	614.26	3.1225
7	109	sp|Q3MHM5|TBB4B_BOVIN	TUBB4B	49.8	3.3008
13	101	sp|Q2T9S0|TBB3_BOVIN	TUBB3	50.4	3.313
62	98	tr|A0A3Q1M0Y8|A0A3Q1M0Y8_BOVIN	CROCC2	169.52	3.1375
16	91	tr|F6RP72|F6RP72_BOVIN	LOC100295712; tubulin alpha chain	50.85	3.0554
80	88	tr|F1MMQ8|F1MMQ8_BOVIN	SPTA1	280.78	3.3721
71	84	tr|F1MKE9|F1MKE9_BOVIN	SPTB	268.25	3.5225
18	83	tr|A0A452DIL8|A0A452DIL8_BOVIN	TUBB2B	49.94	3.7333
27	75	tr|Q58DT9|Q58DT9_BOVIN	ACTA2	45.19	2.7932
68	72	tr|A0A3Q1MRS3|A0A3Q1MRS3_BOVIN	PLEC	535.22	2.945
61	71	tr|E1BMG2|E1BMG2_BOVIN	DNAH5	528.03	2.9204
14	68	tr|A0A3Q1LTA7|A0A3Q1LTA7_BOVIN	MLF1	32.58	2.2749
63	67	tr|F1N5R7|F1N5R7_BOVIN	DNAH7	461.01	2.968
9	58	tr|A0A3Q1MDK7|A0A3Q1MDK7_BOVIN	Histone H2A	15.51	2.7628
14	57	tr|A0A3Q1M4L6|A0A3Q1M4L6_BOVIN	Histone-domain containing protein	17.08	3.298
47	55	tr|A0A3Q1M7D1|A0A3Q1M7D1_BOVIN	DNAH12	454.01	2.9969
50	54	tr|A0A3Q1LW75|A0A3Q1LW75_BOVIN	DNAH6	475.38	3.2492
7	49	sp|Q2HJ86|TBA1D_BOVIN	TUBA1D	50.25	3.5199
38	46	tr|F1MYC9|F1MYC9_BOVIN	SPTBN1	274.22	3.4851
33	44	tr|A0A3Q1MJ67|A0A3Q1MJ67_BOVIN	CFAP45	66.62	2.9002	Isoforms Q32LN4 and F6PXG2 are also possible.
41	43	tr|F1MQ37|F1MQ37_BOVIN	MYH9	227.06	3.4058
37	42	tr|A0A3Q1LNC8|A0A3Q1LNC8_BOVIN	SPTAN1	286.47	3.3013
39	41	tr|F1MJJ0|F1MJJ0_BOVIN	DNAH9	509.69	3.1194
6	41	tr|A0A3Q1M442|A0A3Q1M442_BOVIN	TUBB1	55.35	2.81
26	39	tr|F1MGZ5|F1MGZ5_BOVIN	CLCA1	100.21	3.271
20	39	tr|E1BGG1|E1BGG1_BOVIN	RSPH4A	81.7	3.3369
30	37	tr|A0A3Q1M7I7|A0A3Q1M7I7_BOVIN	CFAP57	151.31	2.8776
26	35	tr|F1MYG5|F1MYG5_BOVIN	LMNA	74.08	3.0197
25	35	sp|A7MBH5|CC151_BOVIN	CCDC151	72	3.5497
32	34	tr|A0A3Q1LMV9|A0A3Q1LMV9_BOVIN	EPPK1	375.37	2.9771
11	34	tr|A0A452DIF5|A0A452DIF5_BOVIN	HIST1H1C	22.87	2.6835
29	33	tr|F1MM57|F1MM57_BOVIN	MYH14	230.95	3.6485
27	33	tr|A7YY47|A7YY47_BOVIN	LMNB1	66.38	3.0051
19	33	tr|A0A3Q1N1R0|A0A3Q1N1R0_BOVIN	EFHC2	85.4	3.0429
24	31	tr|F1MC70|F1MC70_BOVIN	CCDC170	74.16	3.1774
18	31	sp|P46193|ANXA1_BOVIN	ANXA1	38.93	3.6427
18	30	tr|E1B836|E1B836_BOVIN	ENKUR	30.14	2.515
17	30	tr|E1BKH1|E1BKH1_BOVIN	EFHC1	73.98	3.108
28	29	tr|A0A3Q1LNB4|A0A3Q1LNB4_BOVIN	DNAH10	525.53	3.1562
21	29	tr|F1MU12|F1MU12_BOVIN	KRT8	53.55	3.3682
17	29	sp|Q2KIU7|RSPH9_BOVIN	RSPH9	31.27	2.7164
12	29	sp|Q5XQN5|K2C5_BOVIN	KRT5	62.9	2.7991
22	28	tr|F1N2N9|F1N2N9_BOVIN	CCDC114	77.52	3.3248
24	27	tr|E1BMD1|E1BMD1_BOVIN	CFAP43	192.38	3.0667
22	26	tr|A0A3Q1M9M0|A0A3Q1M9M0_BOVIN	CTNNA1	101.56	3.2866
17	25	tr|A5PK42|A5PK42_BOVIN	TTC25	78.32	3.4457
16	25	tr|E1BLG0|E1BLG0_BOVIN	AK8	56.65	2.8931
21	24	sp|Q32KS2|DNAI1_BOVIN	DNAI1	79.84	3.0862
11	24	tr|F6RJC2|F6RJC2_BOVIN	CFAP161	36.45	2.6039
10	24	tr|A0A3Q1MVT2|A0A3Q1MVT2_BOVIN	SRSF1	28.31	2.5025
23	23	tr|F1MK55|F1MK55_BOVIN	DNAH2	507.97	3.2238
22	23	tr|E1BE64|E1BE64_BOVIN	TSGA10	103.5	3.0337
22	23	tr|A0A3Q1M7J5|A0A3Q1M7J5_BOVIN	CFAP58	103.69	2.8184
15	23	tr|F1N040|F1N040_BOVIN	SAXO2	51.95	2.83
7	23	tr|A0A140T867|A0A140T867_BOVIN	KRT17	48.71	3.2923
20	22	sp|Q2KIQ2|MNS1_BOVIN	MNS1	60.38	2.8041	Confirmed to be isoform F1MH18 by density.
19	22	sp|P49951|CLH1_BOVIN	CLTC	191.47	3.485
18	22	sp|Q2T9T0|PPR32_BOVIN	PPP1R32	47.73	3.1048
17	22	tr|E1B7Q2|E1B7Q2_BOVIN	AK7	82.96	2.948
7	22	sp|P60712|ACTB_BOVIN	ACTB	41.71	4.0365
20	21	tr|E1BAJ3|E1BAJ3_BOVIN	CCDC40	129.18	2.9374
18	21	sp|Q3ZBT1|TERA_BOVIN	VCP	89.27	3.3144
18	21	tr|F1MC48|F1MC48_BOVIN	IQGAP1	182.67	3.1958
16	21	sp|Q29S21|K2C7_BOVIN	KRT7	51.55	3.0035
13	20	tr|A0A3Q1M905|A0A3Q1M905_BOVIN	RSPH1	38.81	3.0962
15	19	sp|Q32LJ7|RIBC2_BOVIN	RIBC2	44.67	2.9654
14	19	tr|E1BB04|E1BB04_BOVIN	MAATS1	89.7	3.0953
13	19	tr|E1BKF9|E1BKF9_BOVIN	CFAP52	68.59	3.154
12	19	tr|Q17QL7|Q17QL7_BOVIN	KRT15	48.97	3.4762
11	19	tr|Q3SZW9|Q3SZW9_BOVIN	DNAJB13	36.05	2.5345
3	19	tr|A0A5F2P3F6|A0A5F2P3F6_BOVIN	LOC616353; histone H2B	14.82	2.029
18	18	tr|F1MRU4|F1MRU4_BOVIN	DNAH3	356.22	2.9274
15	18	sp|Q32KP2|LRC23_BOVIN	LRRC23	39.56	2.9683
11	18	sp|Q2TBR5|F166B_BOVIN	FAM166B	30.49	2.9862
8	18	tr|A5D792|A5D792_BOVIN	DCK	17.67	2.5849
16	17	tr|F1N7G5|F1N7G5_BOVIN	MBD1; CFAP53	61.98	3.2398
13	17	tr|E1BN01|E1BN01_BOVIN	DNALI1	29.65	2.7752
12	17	tr|F1N1I6|F1N1I6_BOVIN	GSN	92.03	3.8663
12	17	sp|P08728|K1C19_BOVIN	KRT19	43.86	3.4221
15	16	tr|G3N1C8|G3N1C8_BOVIN	DNAH1	366.01	3.4177
15	16	tr|E1BPM9|E1BPM9_BOVIN	DNAI2	70.08	3.3475
15	16	tr|E1BPV0|E1BPV0_BOVIN	ARMC3	95.74	3.1894
14	16	tr|F1MX00|F1MX00_BOVIN	CFAP157	60.61	3.3975
14	16	sp|P04272|ANXA2_BOVIN	ANXA2	38.59	3.0292
12	16	sp|Q8MJ05|RP1_BOVIN	RP1	233.83	2.8491
12	16	tr|F1N724|F1N724_BOVIN	DNAH11	518	2.7719
11	16	sp|P11181|ODB2_BOVIN	DBT	53.38	2.893
8	16	tr|E1BJL9|E1BJL9_BOVIN	CFAP210	65.26	2.5619
15	15	tr|E1BKT9|E1BKT9_BOVIN	DSP	332.2	2.891
14	15	tr|E1BLG9|E1BLG9_BOVIN	CCDC13	82.01	3.1968
14	15	tr|A0A3Q1LTG0|A0A3Q1LTG0_BOVIN	EPB41	86.84	3.104
13	15	sp|E1BM70|CCD39_BOVIN	CCDC39	110.3	2.8079
12	15	tr|F1MMV1|F1MMV1_BOVIN	EFHB	97.76	2.934
11	15	sp|Q3T169|RS3_BOVIN	RPS3	26.67	2.7797
11	15	sp|A8E4N3|RSPH3_BOVIN	RSPH3	68.66	2.5536
10	15	tr|E1BCG0|E1BCG0_BOVIN	C3H1orf87	61.38	2.7908
12	14	tr|A0A3Q1LMS5|A0A3Q1LMS5_BOVIN	HSPA8	71.72	3.2803
8	14	tr|E1B9I5|E1B9I5_BOVIN	CFAP276	19.35	3.6508
13	13	tr|A0A3Q1M6F8|A0A3Q1M6F8_BOVIN	UBXN11	58.48	3.2899
11	13	tr|A0A3Q1LJD6|A0A3Q1LJD6_BOVIN	CFAP77	32.92	2.8133
11	13	tr|F1MJI7|F1MJI7_BOVIN	LMNB2	70.51	2.6335
10	13	sp|Q5E9Y9|NDK7_BOVIN	NME7	42.57	3.0809
10	13	tr|F1MJ69|F1MJ69_BOVIN	WDR63	102.91	2.8751
7	13	tr|E1BDQ6|E1BDQ6_BOVIN	NME5	23.74	3.8119
11	12	tr|F1MU43|F1MU43_BOVIN	ODF2	100.62	3.6397
11	12	tr|A0A452DII8|A0A452DII8_BOVIN	ATP5F1B	62.19	3.0074
10	12	sp|P00515|KAP2_BOVIN	PRKAR2A	45.07	3.3216
10	12	tr|E1B8W3|E1B8W3_BOVIN	ARMC4	115.79	2.4711
9	12	tr|A0A3Q1MG30|A0A3Q1MG30_BOVIN	CFAP100	72.09	3.5064
9	12	sp|E1BLK7|MIEAP_BOVIN	SPATA18	60.55	2.9623
8	12	tr|G3X6I0|G3X6I0_BOVIN	FCGBP	318.78	2.8792
7	12	tr|F1MMB4|F1MMB4_BOVIN	CROCC2	159.51	3.0415
7	12	tr|A0A3Q1LM43|A0A3Q1LM43_BOVIN	DNAJB6	39.59	2.3916
11	11	tr|V9VJQ3|V9VJQ3_BOVIN	SPEF2	196.75	3.0308
11	11	tr|F1N2K8|F1N2K8_BOVIN	PPL	202.76	2.894
11	11	tr|F1MUF5|F1MUF5_BOVIN	AK9	78.13	2.7001
10	11	tr|A6H7D3|A6H7D3_BOVIN	KRT18	49.22	3.6455
10	11	tr|F1MSL8|F1MSL8_BOVIN	IQUB	91.97	3.3994
10	11	tr|E1BQ11|E1BQ11_BOVIN	CTNND1	106.67	3.1738
9	11	tr|A0A1B0Z542|A0A1B0Z542_BOVIN	HspB1	22.27	3.9302
9	11	tr|A0A3Q1LVC7|A0A3Q1LVC7_BOVIN	EZR	78.7	2.7425
9	11	sp|P68432|H31_BOVIN	Histone H3.1	15.39	2.2491
8	11	sp|P79103|RS4_BOVIN	RPS4	29.58	2.914
8	11	tr|A0A452DJ80|A0A452DJ80_BOVIN	MYCBP	14.04	2.7198
8	11	sp|Q0VCX4|CTNB1_BOVIN	CTNNB1	85.46	2.6018
10	10	tr|A0A3Q1LJE5|A0A3Q1LJE5_BOVIN	CASC1	84.49	2.9662
10	10	sp|Q95M18|ENPL_BOVIN	HSP90B1	92.37	2.7395
9	10	sp|Q29RK2|PYC_BOVIN	PC	129.62	3.4448
9	10	tr|A0A3Q1MQ16|A0A3Q1MQ16_BOVIN	FHAD1	165.23	3.0013
9	10	tr|A0A3Q1ME83|A0A3Q1ME83_BOVIN	CFAP70	126.08	2.7966
8	10	sp|Q32L77|CI135_BOVIN	CFAP95	26.61	3.3044
8	10	tr|Q3MHW4|Q3MHW4_BOVIN	SQRDL	49.85	2.9411
8	10	tr|A0A3Q1LH42|A0A3Q1LH42_BOVIN	DNAL1	24.9	2.6866
7	10	sp|Q32L26|EFCB1_BOVIN	EFCAB1	24.62	3.0544
7	10	tr|E1BNS6|E1BNS6_BOVIN	SPAG8	51.51	3.0428
4	10	tr|F1MV67|F1MV67_BOVIN	KIAA2012	135.33	2.9324
9	9	sp|Q32KY1|DRC1_BOVIN	DRC1	84.02	3.3453
9	9	sp|Q2TA16|DRC2_BOVIN	CCDC65	58.78	2.5668
9	9	sp|Q58DQ3|RL6_BOVIN	RPL6	32.67	2.4829
8	9	sp|Q3ZCH0|GRP75_BOVIN	HSPA9	73.7	3.1749
8	9	tr|A0A452DI85|A0A452DI85_BOVIN	HSP90AA1	84.67	3.116
7	9	tr|A6QPT4|A6QPT4_BOVIN	MPO	81.84	2.8938
6	9	tr|F1MI43|F1MI43_BOVIN	SPA17	16.95	2.8037
5	9	tr|A0A3Q1MH44|A0A3Q1MH44_BOVIN	RPL18	36.01	2.803
1	9	sp|Q2HJ81|TBB6_BOVIN	TUBB6	49.87	2.1117
8	8	sp|P79135|MX1_BOVIN	MX1	74.76	3.7169
8	8	tr|E1B9S6|E1B9S6_BOVIN	WDR78	93.08	3.4621
8	8	tr|O62828|O62828_BOVIN		84.76	3.3677
8	8	sp|Q17QH9|DRC10_BOVIN	IQCD	51.59	2.4212
7	8	sp|P19483|ATPA_BOVIN	ATP5F1A	59.68	3.4206
7	8	tr|A0A3Q1MT00|A0A3Q1MT00_BOVIN	TRAP1	79.32	3.3258
7	8	tr|F1N626|F1N626_BOVIN	IFT74	69.43	3.0171
7	8	tr|A0A140T842|A0A140T842_BOVIN	LONP1	113.85	2.8345
7	8	tr|F1N7A3|F1N7A3_BOVIN	Uncharacterized protein; ribosome	29.05	1.8872
6	8	sp|Q2TBN3|CETN2_BOVIN	CETN2	19.8	3.6822
6	8	tr|G3MX78|G3MX78_BOVIN	DCDC2B	37.02	3.219
6	8	tr|A0A3Q1LQK0|A0A3Q1LQK0_BOVIN	CYB5D1	26.7	3.0989
6	8	sp|Q2TBQ5|RL7A_BOVIN	RPL7A	30.01	3.0573
6	8	sp|P63243|RACK1_BOVIN	RACK1	35.05	2.4399
5	8	tr|A0A3Q1MNP8|A0A3Q1MNP8_BOVIN	DYNLRB2	19.53	3.729
4	8	sp|Q3MHR5|SRSF2_BOVIN	SRSF2	25.46	3.9999
3	8	tr|F2Z4J1|F2Z4J1_BOVIN	HIST1H2AC	14.1	3.2456
7	7	tr|A0A3Q1ME53|A0A3Q1ME53_BOVIN	Uncharacterized protein; ribosome	21.82	3.9296
7	7	tr|A0A3Q1LJB2|A0A3Q1LJB2_BOVIN	KRT13	47.39	3.1066
7	7	sp|P09487|PPBT_BOVIN	ALPL	57.16	2.974
7	7	tr|Q3SX38|Q3SX38_BOVIN	MLF2	28.1	2.7141
7	7	tr|Q32L54|Q32L54_BOVIN	SPAG6	55.41	2.6706
7	7	tr|A6QQM3|A6QQM3_BOVIN	LRRC48	60.88	2.6261
7	7	tr|A0A3Q1MGE5|A0A3Q1MGE5_BOVIN	GAS8	71.75	2.6178
7	7	tr|F1ME99|F1ME99_BOVIN	CEP135	133.41	2.616
6	7	sp|Q3SZX9|CC113_BOVIN	CCDC113	45.84	3.2182
6	7	tr|Q2T9Z8|Q2T9Z8_BOVIN	IQCA1	43.18	3.1672
6	7	tr|A0A3Q1MMQ9|A0A3Q1MMQ9_BOVIN	SUB1	18.79	3.0411
6	7	tr|E1BMY4|E1BMY4_BOVIN	CFAP74	163.1	2.8378
6	7	tr|A6H755|A6H755_BOVIN	LOC504511	49.64	2.7592
6	7	tr|Q2KJH7|Q2KJH7_BOVIN	ALDH18A1	87.14	2.4558
6	7	tr|E1BIE7|E1BIE7_BOVIN	PGAM5	31.99	2.2205
5	7	tr|Q2HJ65|Q2HJ65_BOVIN	H2AFY	39.51	2.8901
3	7	tr|A0A3Q1LSI9|A0A3Q1LSI9_BOVIN	CALM2	17.79	2.6636
6	6	tr|D4QBB4|D4QBB4_BOVIN	HBB	15.94	3.5422
6	6	tr|Q9N180|Q9N180_BOVIN	Ankyrin 1	123.11	3.485
6	6	tr|G3N1S7|G3N1S7_BOVIN		44.47	3.3356
6	6	tr|E1BJ01|E1BJ01_BOVIN	WDR66	134.7	3.3236
6	6	tr|A0A3Q1MAJ8|A0A3Q1MAJ8_BOVIN	ACTN4	117.02	3.2831
6	6	tr|A0A3Q1LZK3|A0A3Q1LZK3_BOVIN	RPS18	19.48	3.0955
6	6	sp|Q2T9M4|DRC7_BOVIN	DRC7	103.1	3.0869
6	6	sp|Q58DW0|RL4_BOVIN	RPL4	47.38	3.0138
6	6	tr|Q29RU5|Q29RU5_BOVIN	RTDR1	41.47	2.9973
6	6	tr|A0A3Q1M2H2|A0A3Q1M2H2_BOVIN	ACTR2	46.04	2.9701
6	6	sp|Q58CQ2|ARC1B_BOVIN	ARPC1B	40.95	2.9433
6	6	tr|A0A3Q1MV57|A0A3Q1MV57_BOVIN	CCDC180	190.03	2.8258
6	6	tr|Q3ZC87|Q3ZC87_BOVIN	PKM2	61.39	2.7811
6	6	tr|E1BP40|E1BP40_BOVIN	CFAP61	141.05	2.7601
5	6	tr|F1MSJ1|F1MSJ1_BOVIN	CFAP73	36.83	3.2729
5	6	sp|Q2T9M0|CD047_BOVIN	UPF0602 protein C4orf47	34.48	3.2684
5	6	tr|F1MX07|F1MX07_BOVIN	TEKT3	56.61	3.1256
5	6	tr|A0A3Q1N6F8|A0A3Q1N6F8_BOVIN	CFAP54	284.67	3.1181
5	6	tr|A5PK71|A5PK71_BOVIN	PACRG	29.27	3.0875
5	6	tr|A0A3Q1MXB7|A0A3Q1MXB7_BOVIN	ACTR3	54.9	3.0024
5	6	tr|A0A3Q1MFE4|A0A3Q1MFE4_BOVIN	IMMT	83.48	2.7621
5	6	tr|A0A3Q1M5T5|A0A3Q1M5T5_BOVIN	CAMK4	49.87	2.5153
5	6	tr|A0A3Q1LQ87|A0A3Q1LQ87_BOVIN	RPS16	19.06	2.4185
4	6	tr|A5D973|A5D973_BOVIN	PPP2R1A	65.24	3.8087
4	6	sp|Q32KY3|MLF1_BOVIN	MLF1	31.21	3.5689
3	6	tr|G3MWX5|G3MWX5_BOVIN		25.25	2.6025
2	6	tr|A0A3Q1NKP5|A0A3Q1NKP5_BOVIN	ACTBL2	41.84	2.5526
5	5	tr|E1B715|E1B715_BOVIN	KIF9	89.76	4.1712
5	5	tr|E1BGR4|E1BGR4_BOVIN	CATIP	43.42	3.8648
5	5	tr|A0A3Q1LUJ8|A0A3Q1LUJ8_BOVIN	ATP1A1	115.65	3.6392
5	5	sp|Q3SZK8|NHRF1_BOVIN	SLC9A3R1	39.58	3.5318
5	5	tr|F1MNN6|F1MNN6_BOVIN	MVP	98.89	3.4092
5	5	tr|F1MQ65|F1MQ65_BOVIN	MYO1E	126.9	3.306
5	5	tr|E1BNC9|E1BNC9_BOVIN	ANK3	123.79	3.3054
5	5	tr|E1BP64|E1BP64_BOVIN	CEP128	129.05	3.2849
5	5	tr|A8E4P3|A8E4P3_BOVIN	STOM	31.27	3.216
5	5	tr|A0A3Q1MJD5|A0A3Q1MJD5_BOVIN	HNRNPM	77.43	3.1616
5	5	sp|P10103|HMGB1_BOVIN	HMGB1	24.89	3.0819
5	5	tr|E1BJW4|E1BJW4_BOVIN	CFAP69	106.12	2.9407
5	5	tr|F6QND5|F6QND5_BOVIN	FGA	94.68	2.9103
5	5	tr|F1MY93|F1MY93_BOVIN	LRRC34	49.59	2.7892
5	5	tr|Q3SWX4|Q3SWX4_BOVIN	NIPSNAP2	33.4	2.6814
5	5	tr|A0A3Q1M2G3|A0A3Q1M2G3_BOVIN	PKP2	93.18	2.6737
5	5	sp|Q3T0S6|RL8_BOVIN	RPL8	28.01	2.5431
5	5	tr|A0A3Q1MP67|A0A3Q1MP67_BOVIN	YWHAE	30.09	2.3789
4	5	sp|Q27991|MYH10_BOVIN	MYH10	228.96	3.9016
4	5	tr|A0A140T832|A0A140T832_BOVIN	RPS17	23.14	3.888
4	5	tr|A0A3Q1MLQ7|A0A3Q1MLQ7_BOVIN	TLN1	270.58	3.547
4	5	tr|F1MGC0|F1MGC0_BOVIN	SUCLA2	50.11	3.5078
4	5	tr|G3MXR8|G3MXR8_BOVIN	ADGB	186.04	3.1173
4	5	tr|A0A3Q1MES1|A0A3Q1MES1_BOVIN	DZIP1L	90.23	3.008
4	5	tr|A0A3Q1MGA1|A0A3Q1MGA1_BOVIN	MDH1B	58.77	2.988
4	5	sp|Q1RMP7|PPIL6_BOVIN	PPIL6	34.66	2.6654
4	5	sp|P0C0S4|H2AZ_BOVIN	H2AZ1	13.54	2.3823
4	5	tr|A0A3Q1M6V0|A0A3Q1M6V0_BOVIN	RPS19	25.79	2.2951
4	5	tr|Q3SZG7|Q3SZG7_BOVIN	RPL13	33.78	2.2597
4	5	sp|Q3MHR7|ARPC2_BOVIN	ARPC2	34.33	2.2181
3	5	sp|Q2KJD0|TBB5_BOVIN	TUBB5	49.64	3.4319
3	5	sp|P61285|DYL1_BOVIN	DYNLL1	10.36	3.115
3	5	sp|Q2KJG8|BCKD_BOVIN	BCKDK	46.41	2.505
2	5	tr|A0A452DIK7|A0A452DIK7_BOVIN	TUBA1B	50.42	3.6729
4	4	sp|P63103|1433Z_BOVIN	YWHAZ	27.73	3.9596
4	4	tr|A0A3Q1LRW8|A0A3Q1LRW8_BOVIN	RPL3	49.22	3.73
4	4	sp|P00517|KAPCA_BOVIN	PRKACA	40.59	3.688
4	4	tr|F1MF34|F1MF34_BOVIN	LCA5	77.77	3.6171
4	4	tr|F1N5C9|F1N5C9_BOVIN	RSPH10B	99.71	3.6114
4	4	tr|F1MWI0|F1MWI0_BOVIN	IQCG	51.17	3.5805
4	4	sp|Q5E9E2|MYL9_BOVIN	MYL9	19.85	3.5193
4	4	tr|A0A3Q1MTA5|A0A3Q1MTA5_BOVIN	ANXA8L1	36.79	3.4649
4	4	tr|A0A452DJY5|A0A452DJY5_BOVIN	MYO1C	125.01	3.4315
4	4	sp|A8QW39|F183A_BOVIN	FAM183A	16.14	3.3779
4	4	sp|Q3T0W9|RL19_BOVIN	RPL19	23.45	3.3775
4	4	sp|Q08DU9|HP1B3_BOVIN	HP1BP3	61.44	3.313
4	4	tr|A0A3Q1MYU9|A0A3Q1MYU9_BOVIN	SPACA9	25.12	3.3127
4	4	tr|F1MUZ9|F1MUZ9_BOVIN	HSPD1	60.94	3.3028
4	4	tr|Q3T069|Q3T069_BOVIN	C11orf16	52.69	3.2509
4	4	sp|A7YWC4|ATAD3_BOVIN	ATAD3	66.07	3.2407
4	4	tr|F1MJU0|F1MJU0_BOVIN		53.51	3.2286
4	4	sp|P60661|MYL6_BOVIN	MYL6	16.92	3.2021
4	4	tr|F1MXP7|F1MXP7_BOVIN	LOC784768	100.28	3.1375
4	4	tr|A0A3Q1LPB5|A0A3Q1LPB5_BOVIN	RPS8	28.99	3.1169
4	4	tr|Q29RS1|Q29RS1_BOVIN	HSD17B13	33.39	3.0675
4	4	tr|G3N2M8|G3N2M8_BOVIN	SAMD15	79	3.0653
4	4	tr|A0A452DHV6|A0A452DHV6_BOVIN	C11H2orf50	20.09	3.0462
4	4	tr|A0A3Q1MCL2|A0A3Q1MCL2_BOVIN	CCDC146	113.08	2.986
4	4	tr|F1N169|F1N169_BOVIN	FLNA	280.75	2.9754
4	4	tr|F1N7U5|F1N7U5_BOVIN	CCDC57	115.55	2.9563
4	4	tr|F1MZ12|F1MZ12_BOVIN	LGALS9	39.32	2.9447
4	4	sp|Q5E995|RS6_BOVIN	RPS6	28.65	2.9417
4	4	tr|Q0V8B1|Q0V8B1_BOVIN	CFAP126	23.37	2.9259	Confirmed to be isoform Q3SZT6 by density.
4	4	tr|E1BDU8|E1BDU8_BOVIN	LIMA1	84.68	2.9233
4	4	tr|F1MFC2|F1MFC2_BOVIN	DSG2	122	2.9199
4	4	sp|Q3ZBT6|TRA2B_BOVIN	TRA2B	33.65	2.903
4	4	tr|Q3B7P0|Q3B7P0_BOVIN	MGC127138	76.76	2.8907
4	4	sp|P49410|EFTU_BOVIN	TUFM	49.37	2.8903
4	4	sp|Q29RL1|CF206_BOVIN	CFAP206	71.03	2.791
4	4	tr|A0A3Q1LUY1|A0A3Q1LUY1_BOVIN	SCRIB	172.68	2.7226
4	4	tr|A0A3Q1LST0|A0A3Q1LST0_BOVIN		24.12	2.6852
4	4	tr|A0A3Q1LJV4|A0A3Q1LJV4_BOVIN	IFT81	81.89	2.682
4	4	tr|A5PJE4|A5PJE4_BOVIN	TTC29	54.45	2.6792
4	4	sp|Q2TA38|TEKT4_BOVIN	TEKT4	51.91	2.6057
4	4	sp|Q32LP9|COR2A_BOVIN	CORO2A	59.81	2.6026
4	4	tr|F1MMQ6|F1MMQ6_BOVIN	MYO5B	210.45	2.5968
4	4	tr|A0A3Q1MCJ7|A0A3Q1MCJ7_BOVIN	RPS14	16.26	2.5315
4	4	sp|Q2KJH5|CFA97_BOVIN	CFAP97	58.63	2.4748
4	4	tr|E1BA36|E1BA36_BOVIN	SPAG17	252.05	2.377
3	4	tr|A7E336|A7E336_BOVIN	RPLP0	35.48	3.6939
3	4	tr|E1BDG4|E1BDG4_BOVIN	MAK	69.73	3.6902
3	4	sp|P22226|CTHL1_BOVIN	CATHL1	17.59	3.669
3	4	sp|O02741|ISG15_BOVIN	ISG15	17.3	3.4628
3	4	sp|P0CB32|HS71L_BOVIN	HSPA1L	70.35	3.3298
3	4	tr|A5PJ81|A5PJ81_BOVIN	LACTB	61.61	3.2523
3	4	sp|Q3T145|MDHC_BOVIN	MDH1	36.42	3.0019
3	4	tr|A0A3Q1LSG0|A0A3Q1LSG0_BOVIN	KRT42	50.3	2.9805
3	4	tr|A0A3Q1LFG8|A0A3Q1LFG8_BOVIN	CAPZA1	33.8	2.9639
3	4	sp|Q0VCX2|BIP_BOVIN	HSPA5	72.36	2.8368
3	4	sp|Q32KM6|MORN3_BOVIN	MORN3	27.81	2.5881
3	4	tr|F1MYR3|F1MYR3_BOVIN	GAS8	59.97	2.2711
1	4	sp|A6QNX5|K2C78_BOVIN	KRT78	57.43	2.7384
3	3	tr|F1MC11|F1MC11_BOVIN	KRT14	55.86	4.1905
3	3	tr|A0A3Q1MFG3|A0A3Q1MFG3_BOVIN	RPSA	35.02	3.8697
3	3	tr|A0A3Q1M928|A0A3Q1M928_BOVIN		32.74	3.8292
3	3	tr|A6QPV5|A6QPV5_BOVIN	POC5	62.72	3.7292
3	3	sp|Q5E963|ARP5L_BOVIN	ARPC5L	16.93	3.5903
3	3	tr|Q2T9M8|Q2T9M8_BOVIN	SNAP23	23.21	3.5658
3	3	tr|G5E5D8|G5E5D8_BOVIN	AKAP14	22.56	3.5586
3	3	tr|A6QLD6|A6QLD6_BOVIN	MYO1B	131.75	3.5206
3	3	tr|A0A3Q1LXG3|A0A3Q1LXG3_BOVIN	CAPZA2	37.49	3.5146
3	3	tr|A0A452DIT4|A0A452DIT4_BOVIN	DBNL	48.27	3.5105
3	3	tr|G3X6L7|G3X6L7_BOVIN	PECR	32.86	3.478
3	3	tr|E1B8B1|E1B8B1_BOVIN	LRRC45	76.25	3.4663
3	3	tr|A0A3Q1NEN6|A0A3Q1NEN6_BOVIN	PIFO	22.29	3.4329
3	3	tr|A0A3Q1LFG5|A0A3Q1LFG5_BOVIN	MGC137036	21.19	3.4083
3	3	tr|G3MWP1|G3MWP1_BOVIN	ELANE	31.01	3.3236
3	3	sp|A0JNC0|TMOD1_BOVIN	TMOD1	40.43	3.3107
3	3	tr|A5PK09|A5PK09_BOVIN	IFT80	87.91	3.2797
3	3	tr|E1BJB5|E1BJB5_BOVIN	NPHP4	158.08	3.2791
3	3	tr|Q32LI7|Q32LI7_BOVIN	TEX33	30.26	3.2583
3	3	tr|A0A3Q1M657|A0A3Q1M657_BOVIN	RPS7	29.22	3.2433
3	3	tr|G3MWG7|G3MWG7_BOVIN	EFCAB6	48.31	3.2372	A0A4W2DZI5 is the complete sequence.
3	3	tr|A0A3Q1LSD8|A0A3Q1LSD8_BOVIN	LSP1	49.34	3.2142
3	3	sp|Q08DN8|FLOT1_BOVIN	FLOT1	47.32	3.1976
3	3	tr|Q148E9|Q148E9_BOVIN	NME9	38.13	3.1777
3	3	tr|A0A3Q1MCG3|A0A3Q1MCG3_BOVIN	NT5E	63.01	3.1496
3	3	sp|Q3MHP3|S10AE_BOVIN	S100A14	11.4	3.1392
3	3	tr|A0A3Q1NJ66|A0A3Q1NJ66_BOVIN	SFTPA1	32.61	3.1145
3	3	tr|A5D9E7|A5D9E7_BOVIN	HADHB	53.67	3.1057
3	3	sp|Q2NL22|IF4A3_BOVIN	EIF4A3	46.81	3.0672
3	3	tr|F1N7C8|F1N7C8_BOVIN	IQCA1	52.08	3.0359
3	3	sp|Q92176|COR1A_BOVIN	CORO1A	50.95	2.9849
3	3	tr|F1ME65|F1ME65_BOVIN	CKAP4	64.49	2.9846
3	3	tr|F1MFC6|F1MFC6_BOVIN	FARP1	118.18	2.9812
3	3	tr|F1MD66|F1MD66_BOVIN	ANXA11	54.18	2.9803
3	3	tr|A0A3Q1N716|A0A3Q1N716_BOVIN	KIAA1217	212.41	2.977
3	3	tr|F1MRT9|F1MRT9_BOVIN	UTRN	393.84	2.935
3	3	tr|F1N450|F1N450_BOVIN	RGS22	133.28	2.9332
3	3	sp|Q32P67|CI116_BOVIN	Pierce1; protein C9orf116 homolog	15.64	2.9296
3	3	tr|E1BJB4|E1BJB4_BOVIN	RPGRIP1L	146.91	2.9015
3	3	tr|F1MBB7|F1MBB7_BOVIN	TGM1	93.02	2.9014
3	3	sp|Q9BGI3|PRDX2_BOVIN	PRDX2	21.93	2.8939
3	3	sp|Q3T106|SRSF7_BOVIN	SRSF7	26.92	2.8506
3	3	tr|A0A3Q1N1G9|A0A3Q1N1G9_BOVIN	SPATA6L	47.23	2.7899
3	3	tr|A0A3Q1MTX8|A0A3Q1MTX8_BOVIN	PDHB	42.28	2.767
3	3	sp|Q0IIJ2|H10_BOVIN	H1-0	20.94	2.7572
3	3	tr|A6QP62|A6QP62_BOVIN	KRT23	47.19	2.7196
3	3	sp|Q76LV1|HS90B_BOVIN	HSP90AB1	83.2	2.714
3	3	tr|E1BHK2|E1BHK2_BOVIN	ADD1	84.08	2.6812
3	3	tr|E1BBS9|E1BBS9_BOVIN	CROCC	222.87	2.6481
3	3	sp|Q0II87|TFAM_BOVIN	TFAM	28.89	2.6373
3	3	tr|M0QVY0|M0QVY0_BOVIN	KRT6A	60.77	2.6208
3	3	tr|A0A3Q1NKS6|A0A3Q1NKS6_BOVIN	OGDH	117.46	2.6084
3	3	tr|A0A3Q1M0E2|A0A3Q1M0E2_BOVIN	CFAP99	71.02	2.585
3	3	sp|Q3B7L6|SRSF6_BOVIN	SRSF6	39.62	2.5849
3	3	sp|P48616|VIME_BOVIN	VIM	53.7	2.5725
3	3	tr|A0A3Q1NCL2|A0A3Q1NCL2_BOVIN		85.95	2.556
3	3	sp|Q5E9E6|RL10A_BOVIN	RPL10A	24.82	2.5205
3	3	tr|A0A452DI43|A0A452DI43_BOVIN	PRDX4	30.95	2.4406
3	3	sp|A7E3D8|LCA5L_BOVIN	LCA5L	76.32	2.4332
3	3	sp|Q1JPA0|AL3B1_BOVIN	ALDH3B1	51.77	2.4306
3	3	sp|A6QLG5|RS9_BOVIN	RPS9	22.58	2.4125
3	3	sp|Q08DB4|CPNE1_BOVIN	CPNE1	58.89	2.3249
3	3	tr|A0A3Q1NN30|A0A3Q1NN30_BOVIN	ODF3B	40.13	2.2839
3	3	tr|G3MXT3|G3MXT3_BOVIN	PRPF40A	105.74	2.2379
3	3	sp|Q56JX8|RS13_BOVIN	RPS13	17.21	2.2341
3	3	tr|A0A452DJ23|A0A452DJ23_BOVIN		17.94	2.1822
3	3	tr|A0A3Q1MLQ2|A0A3Q1MLQ2_BOVIN	RPL10	38.57	2.008
2	3	tr|F6RG16|F6RG16_BOVIN	ENO4	67.44	4.4807
2	3	sp|A6H782|TEKT3_BOVIN	TEKT3	56.65	4.1185
2	3	tr|F1N0V3|F1N0V3_BOVIN	C11H2orf81	68.9	3.7139
2	3	tr|A0A452DJC5|A0A452DJC5_BOVIN	TCTEX1D2	32.11	3.5822
2	3	sp|P68103|EF1A1_BOVIN	EEF1A1	50.11	3.4993
2	3	tr|A0A3Q1MNB3|A0A3Q1MNB3_BOVIN	IFT88	96.28	3.4073
2	3	tr|G3MZG7|G3MZG7_BOVIN		17.84	3.3436
2	3	sp|Q3T087|RL11_BOVIN	RPL11	20.24	3.3014
2	3	sp|P81948|TBA4A_BOVIN	TUBA4A	49.89	3.296
2	3	tr|A5PJS9|A5PJS9_BOVIN	ADD2	80.59	3.1392
2	3	tr|A0A3Q1ME92|A0A3Q1ME92_BOVIN	C2CD5	119.5	3.0363
2	3	tr|F1MZT4|F1MZT4_BOVIN	MX2	81.39	2.9999
2	3	tr|A0A452DIB6|A0A452DIB6_BOVIN	ARPC4	20.88	2.7829
2	3	tr|A5D7Q2|A5D7Q2_BOVIN		51.64	2.6516
2	3	tr|A0A3Q1MDV9|A0A3Q1MDV9_BOVIN	ROPN1L	24.95	2.5507
2	3	tr|A0A3Q1LFK7|A0A3Q1LFK7_BOVIN	C15orf65	13.76	2.5168
2	2	tr|A0A3Q1ME94|A0A3Q1ME94_BOVIN	BANF1	14.03	5.6775
2	2	tr|A0A3Q1N357|A0A3Q1N357_BOVIN	DBN1	79.37	4.4746
2	2	sp|Q58CS6|IFT20_BOVIN	IFT20	17.84	4.2866
2	2	tr|A0A3Q1M6X1|A0A3Q1M6X1_BOVIN	Histone H2B	7.43	4.2675
2	2	tr|F1MMP2|F1MMP2_BOVIN	CFAP57	147.09	4.2286
2	2	sp|Q9TTK8|KCRU_BOVIN	CKMT1	46.87	4.2129
2	2	tr|F1MDB5|F1MDB5_BOVIN	IQCK	32.88	4.152
2	2	sp|P60902|S10AA_BOVIN	S100A10	11.2	3.8941
2	2	tr|F1MKX3|F1MKX3_BOVIN	CDH26	78.3	3.8915
2	2	tr|Q5EA82|Q5EA82_BOVIN	WDR46	67.48	3.8662
2	2	tr|E1BM91|E1BM91_BOVIN	DSG3	106.78	3.858
2	2	sp|Q1JQC5|RMD3_BOVIN	RMDN3	51.87	3.8374
2	2	tr|A4IFP2|A4IFP2_BOVIN	KRT4	58.01	3.7869
2	2	tr|G5E5A3|G5E5A3_BOVIN		31.28	3.7369
2	2	tr|A0A3Q1LR44|A0A3Q1LR44_BOVIN	MICU2	49.55	3.7147
2	2	tr|A6QLC4|A6QLC4_BOVIN	CDH1	97.91	3.6752
2	2	tr|F1MM02|F1MM02_BOVIN	TCTEX1D4	22.9	3.6044
2	2	tr|A7YWH5|A7YWH5_BOVIN	DKC1	56.82	3.597
2	2	tr|E1BMN5|E1BMN5_BOVIN	SPTBN2	271.02	3.5767
2	2	sp|A6QQL5|CB073_BOVIN	C2orf73	32.72	3.5473
2	2	tr|E1BAY6|E1BAY6_BOVIN		145.26	3.4745
2	2	tr|A0A3Q1LWV3|A0A3Q1LWV3_BOVIN	CLUAP1	52.23	3.44
2	2	sp|Q56JU9|RS24_BOVIN	RPS24	15.19	3.4219
2	2	sp|P35705|PRDX3_BOVIN	PRDX3	28.18	3.3643
2	2	sp|Q3ZCI9|TCPQ_BOVIN	CCT8	59.57	3.3617
2	2	tr|F1MKV4|F1MKV4_BOVIN	KIAA1549	200.56	3.2153
2	2	tr|A0A3Q1LQX6|A0A3Q1LQX6_BOVIN	TPM1	49.09	3.1541
2	2	tr|G5E5T5|G5E5T5_BOVIN		56.01	3.1503
2	2	tr|A0A3Q1MN64|A0A3Q1MN64_BOVIN	ARPC1A	48.32	3.1249
2	2	tr|A0A3Q1M5R8|A0A3Q1M5R8_BOVIN		24.34	3.1164
2	2	tr|A0A3Q1MII4|A0A3Q1MII4_BOVIN	EFTUD2	112.56	3.0931
2	2	tr|A0A3Q1MDT8|A0A3Q1MDT8_BOVIN	GATD3A	46.46	3.0859
2	2	sp|Q56JX6|RS28_BOVIN	RPS28	7.84	3.0827
2	2	tr|E1BMK1|E1BMK1_BOVIN	DUOX1	177.51	3.0819
2	2	tr|Q32KR5|Q32KR5_BOVIN	IFT52	49.94	3.0671
2	2	tr|A6QNL5|A6QNL5_BOVIN	PDIA6	49.59	3.0584
2	2	tr|A7MBF3|A7MBF3_BOVIN	STYXL1	35.34	3.056
2	2	tr|F1N214|F1N214_BOVIN	ENAH	86.05	3.0095
2	2	tr|A0A452DJ34|A0A452DJ34_BOVIN	RPL28	22.94	2.9771
2	2	tr|Q1LZ92|Q1LZ92_BOVIN	H2AFY2	40.05	2.9704
2	2	tr|A0A3Q1LR88|A0A3Q1LR88_BOVIN	CAPZB	37.3	2.944
2	2	sp|Q58DT1|RL7_BOVIN	RPL7	29.15	2.9373
2	2	sp|Q2TA49|VASP_BOVIN	VASP	40.44	2.9277
2	2	tr|A6QLN6|A6QLN6_BOVIN	MYH11	227.51	2.9125
2	2	tr|Q3SYT5|Q3SYT5_BOVIN	PNN	81.94	2.9006
2	2	sp|P41563|IDH3A_BOVIN	IDH3A	39.64	2.8666
2	2	tr|E1B8G4|E1B8G4_BOVIN		16.62	2.8636
2	2	tr|A0A3Q1MHE5|A0A3Q1MHE5_BOVIN	DLST	56.54	2.8241
2	2	sp|O77750|AQP4_BOVIN	AQP4	34.65	2.8155
2	2	sp|Q3T0D0|HNRPK_BOVIN	HNRNPK	50.99	2.811
2	2	sp|Q0VCM0|S10AG_BOVIN	S100A16	11.77	2.8075
2	2	sp|Q32PB8|RS21_BOVIN	RPS21	9.11	2.6928
2	2	sp|Q0NXR6|ACAD8_BOVIN	ACAD8	45.28	2.6155
2	2	tr|M5FKB4|M5FKB4_BOVIN	LOC100301213	194.81	2.5998
2	2	sp|Q0P561|SNTAN_BOVIN	SNTN	16.24	2.5936
2	2	sp|Q3SZR8|SRSF3_BOVIN	SRSF3	19.32	2.5874
2	2	tr|A0A3Q1M0E4|A0A3Q1M0E4_BOVIN	FLOT2	57.96	2.5427
2	2	sp|Q3T0V4|RS11_BOVIN	RPS11	18.42	2.5116
2	2	tr|E1BPU1|E1BPU1_BOVIN	EPB41L5	80.23	2.5116
2	2	sp|Q9TU23|CE290_BOVIN	CEP290	171.68	2.5014
2	2	sp|A6H767|NP1L1_BOVIN	NAP1L1	45.35	2.4999
2	2	sp|Q32PH8|EF1A2_BOVIN	EEF1A2	50.44	2.4952
2	2	tr|F1MI34|F1MI34_BOVIN	CFAP65	176.82	2.4884
2	2	tr|E1B8C7|E1B8C7_BOVIN	MDM1	81.95	2.4446
2	2	tr|A0A3Q1M7H3|A0A3Q1M7H3_BOVIN	MYCBPAP	109.13	2.4279
2	2	tr|A0A3Q1LTX1|A0A3Q1LTX1_BOVIN		34.19	2.4005
2	2	tr|A0A3Q1LSF9|A0A3Q1LSF9_BOVIN	RPS12	23.15	2.3935
2	2	tr|G5E513|G5E513_BOVIN		48.08	2.3616
2	2	tr|D6RVQ8|D6RVQ8_BOVIN	Lyn	58.72	2.3271
2	2	tr|F1MIM5|F1MIM5_BOVIN	VWA8	217.54	2.2739
2	2	sp|Q3T003|RL18A_BOVIN	RPL18A	20.75	2.239
2	2	sp|P61257|RL26_BOVIN	RPL26	17.25	2.2311
2	2	tr|A0A3Q1LQN3|A0A3Q1LQN3_BOVIN	EFCAB10	15.36	2.231
2	2	tr|Q3SYR8|Q3SYR8_BOVIN	JCHAIN	17.85	2.2275
2	2	sp|Q2TA11|CA158_BOVIN	CFAP107	23.22	2.2043
2	2	tr|E1B9N6|E1B9N6_BOVIN	EVPL	229.71	2.176
2	2	sp|Q6B857|CFA20_BOVIN	CFAP20	22.73	2.1491
2	2	tr|A0A3Q1M9N1|A0A3Q1M9N1_BOVIN	AKIP1	22.55	2.1307
2	2	tr|A0A3Q1LKU1|A0A3Q1LKU1_BOVIN		25.06	1.9863
1	2	tr|A0A3Q1LVF9|A0A3Q1LVF9_BOVIN	AP2A1	107.66	4.3767
1	2	sp|P32007|ADT3_BOVIN	SLC25A6	32.86	4.2626
1	2	sp|Q5E988|RS5_BOVIN	RPS5	22.86	4.1986
1	2	tr|G5E6I9|G5E6I9_BOVIN	LOC107133263	13.99	3.9394
1	2	sp|Q3T0U2|RL14_BOVIN	RPL14	23.42	3.9071
1	2	sp|G3N131|H11_BOVIN	H1-1	22.09	3.6701
1	2	tr|A0A3Q1MKC2|A0A3Q1MKC2_BOVIN	LOC100848072	11.03	3.6662
1	2	tr|A0A3Q1M8I4|A0A3Q1M8I4_BOVIN	HNRNPD	43.27	3.6395
1	2	tr|A0A3Q1MQH2|A0A3Q1MQH2_BOVIN	ARPC3	21.97	3.3216
1	2	tr|A0A3Q1LR67|A0A3Q1LR67_BOVIN	RPL22	14.95	3.3147
1	2	tr|E1B7S3|E1B7S3_BOVIN	EPB41L3	121.1	2.7856
1	2	tr|A5D7K3|A5D7K3_BOVIN	ZFP2	53.08	2.579
1	2	tr|A0A3Q1MHK7|A0A3Q1MHK7_BOVIN	ODF3B	38.28	2.5496
1	2	sp|Q3T0X6|RS16_BOVIN	RPS16	16.44	2.5389
1	2	tr|E1B976|E1B976_BOVIN	HBE1	16.67	2.5157
1	2	sp|P19120|HSP7C_BOVIN	HSPA8	71.2	2.4274
1	2	tr|Q0II52|Q0II52_BOVIN	CRADD	13.96	2.3112
1	1	sp|Q2KII4|ELOC_BOVIN	ELOC	12.46	5.8969
1	1	tr|H7BWW0|H7BWW0_BOVIN	CORO1B	54.22	5.3422
1	1	tr|A0A3Q1NDR1|A0A3Q1NDR1_BOVIN	HADHA	84.53	4.9078
1	1	sp|Q28046|ADSV_BOVIN	SCIN	80.53	4.9054
1	1	sp|Q3T0R4|DRS7B_BOVIN	DHRS7B	35.01	4.8878
1	1	tr|F1N5Z0|F1N5Z0_BOVIN	AQP5	40.3	4.8535
1	1	tr|F1MUM6|F1MUM6_BOVIN		10.29	4.851
1	1	tr|A0A5A4UAK7|A0A5A4UAK7_BOVIN	hsp70	70.2	4.8362
1	1	sp|O77784|IDH3B_BOVIN	IDH3B	42.47	4.8252
1	1	tr|Q861S4|Q861S4_BOVIN	RPL21	18.6	4.8022
1	1	sp|Q32L75|CA189_BOVIN	CFAP141	12.33	4.7781
1	1	tr|F1MSF0|F1MSF0_BOVIN	FARP2	114.45	4.7103
1	1	sp|A6H769|RS7_BOVIN	RPS7	22.11	4.6994
1	1	tr|A0A3Q1LVY3|A0A3Q1LVY3_BOVIN	PYCR2	33.88	4.6976
1	1	tr|E1BKM4|E1BKM4_BOVIN	PDCD6IP	96.82	4.684
1	1	tr|G3MY19|G3MY19_BOVIN	PDLIM5	66.87	4.589
1	1	tr|A1XEE1|A1XEE1_BOVIN		11.83	4.5027
1	1	tr|Q32S21|Q32S21_BOVIN	HSD17B8	26.45	4.4978
1	1	tr|A0A3Q1MFS2|A0A3Q1MFS2_BOVIN	ACTN4	114.65	4.4748
1	1	tr|F1MJ11|F1MJ11_BOVIN	PKP4	126.06	4.4113
1	1	tr|E1BL10|E1BL10_BOVIN		14.12	4.4045
1	1	tr|E1B8H8|E1B8H8_BOVIN	SEC14L3	45.93	4.3463
1	1	sp|Q3T0B6|C1QBP_BOVIN	C1QBP	30.59	4.327
1	1	sp|A5D7D1|ACTN4_BOVIN	ACTN4	104.86	4.3151
1	1	sp|P54281|CLCA1_BOVIN		100.24	4.3151
1	1	sp|Q2HJD5|ECHD1_BOVIN	ECHDC1	33.52	4.3017
1	1	tr|A0A3Q1MWD4|A0A3Q1MWD4_BOVIN	SLC25A5	33.03	4.2912
1	1	tr|A0A3Q1M4F5|A0A3Q1M4F5_BOVIN	ANXA7	58.01	4.2705
1	1	sp|P22600|HEMH_BOVIN	FECH	46.9	4.254
1	1	tr|F1N3Y6|F1N3Y6_BOVIN	ABCC3	169.64	4.2508
1	1	tr|A0A5A4U7U6|A0A5A4U7U6_BOVIN	hsp70	70.53	4.2289
1	1	tr|A6QQK5|A6QQK5_BOVIN	MMAA	46.66	4.2111
1	1	sp|Q5EAD4|ACDSB_BOVIN	ACADSB	47.09	4.1052
1	1	tr|A0A3Q1LT25|A0A3Q1LT25_BOVIN	DNAH11	489.67	4.0688
1	1	tr|E1B993|E1B993_BOVIN	ANKEF1	86.86	4.0293
1	1	tr|A0A3Q1MQS3|A0A3Q1MQS3_BOVIN	YWHAQ	29.04	3.9433
1	1	tr|F6QBF9|F6QBF9_BOVIN	RBM8A	55.28	3.9098
1	1	tr|Q0IIJ8|Q0IIJ8_BOVIN	DECR1	35.36	3.8885
1	1	tr|A0A3Q1LRZ5|A0A3Q1LRZ5_BOVIN	PLEKHA7	147.11	3.8846
1	1	tr|E1BCL5|E1BCL5_BOVIN		11.57	3.8573
1	1	tr|A0A3Q1MMT8|A0A3Q1MMT8_BOVIN		59.85	3.8339
1	1	tr|Q3ZCD3|Q3ZCD3_BOVIN	TAX1BP3	13.71	3.7838
1	1	tr|A7MBD4|A7MBD4_BOVIN	FARSA	57.46	3.7749
1	1	tr|A0A3Q1MPS4|A0A3Q1MPS4_BOVIN	ACTN1	105.42	3.7652
1	1	tr|A0A3Q1ND98|A0A3Q1ND98_BOVIN	ATP2B1	137.82	3.7385
1	1	tr|E1BN47|E1BN47_BOVIN	CYFIP1	145.1	3.7253
1	1	tr|A0A3Q1MJM1|A0A3Q1MJM1_BOVIN	HYOU1	113.47	3.7115
1	1	sp|P68252|1433G_BOVIN	YWHAG	28.23	3.7023
1	1	tr|G5E631|G5E631_BOVIN	DDX3X	73.08	3.6951
1	1	tr|F1ME79|F1ME79_BOVIN	CEP70	69.93	3.6925
1	1	sp|Q0VCM5|ITIH1_BOVIN	ITIH1	101.17	3.69
1	1	tr|A0A3Q1M860|A0A3Q1M860_BOVIN	IRAK1BP1	27.81	3.6463
1	1	tr|Q2KJ71|Q2KJ71_BOVIN	TRA2A	32.61	3.6437
1	1	tr|A0A3Q1LSE5|A0A3Q1LSE5_BOVIN	NSF	85.46	3.6354
1	1	tr|A0A452DHZ9|A0A452DHZ9_BOVIN	MORN5	22.37	3.6248
1	1	sp|P68530|COX2_BOVIN	MT-CO2	26	3.6229
1	1	tr|A0A3Q1MAL1|A0A3Q1MAL1_BOVIN	TOM1	56.12	3.6141
1	1	tr|A0A3Q1MP02|A0A3Q1MP02_BOVIN	CBY1	17.64	3.599
1	1	tr|F1N2D3|F1N2D3_BOVIN	TJP1	158.7	3.5956
1	1	tr|K9MNT8|K9MNT8_BOVIN	RETN	11.46	3.5862
1	1	tr|Q3SZB6|Q3SZB6_BOVIN	BTF3	17.63	3.5714
1	1	tr|A0A3Q1LFJ4|A0A3Q1LFJ4_BOVIN	LMO7	204.26	3.5426
1	1	tr|A0A3Q1MIM4|A0A3Q1MIM4_BOVIN	HNRNPH1	51.22	3.5231
1	1	tr|F1N7K1|F1N7K1_BOVIN	ROPN1L	24.41	3.5212
1	1	tr|E1BDU2|E1BDU2_BOVIN	LRRC71	69.95	3.5181
1	1	tr|F1N647|F1N647_BOVIN	FASN	274.24	3.517
1	1	tr|F1MDL7|F1MDL7_BOVIN		106.61	3.5147
1	1	sp|P62261|1433E_BOVIN	YWHAE	29.16	3.5131
1	1	tr|A0A3Q1MEL2|A0A3Q1MEL2_BOVIN		18.62	3.4776
1	1	tr|A0A3Q1LX34|A0A3Q1LX34_BOVIN	PCBP2	45.36	3.4581
1	1	tr|Q17QP9|Q17QP9_BOVIN	PSMD14	34.55	3.4384
1	1	tr|F1MMU4|F1MMU4_BOVIN	H1FX	22.35	3.4326
1	1	tr|A5D9G3|A5D9G3_BOVIN	LOC283398	46.63	3.4303
1	1	tr|A7MBH9|A7MBH9_BOVIN	GNAI2	40.45	3.4293
1	1	tr|F1MPJ2|F1MPJ2_BOVIN	PPP1R36	47.34	3.4218
1	1	sp|P48644|AL1A1_BOVIN	ALDH1A1	54.77	3.4168
1	1	tr|Q8SQ31|Q8SQ31_BOVIN		79.25	3.412
1	1	tr|A0A3Q1M6W4|A0A3Q1M6W4_BOVIN	ACTN2	94.95	3.4032
1	1	tr|E1B7G3|E1B7G3_BOVIN	STUB1	64.55	3.3653
1	1	sp|Q2KIW3|DYDC2_BOVIN	DYDC2	22.13	3.3316
1	1	sp|Q3MIC0|RL37A_BOVIN	RPL37A	10.27	3.324
1	1	tr|F1N594|F1N594_BOVIN	RSPH14	41.47	3.3137
1	1	sp|Q3T0M3|IMP3_BOVIN	IMP3	21.82	3.3088
1	1	tr|G3MXC8|G3MXC8_BOVIN	ARPC5	16.28	3.307
1	1	tr|A0A3Q1LQR2|A0A3Q1LQR2_BOVIN	LOC112443216	49.81	3.3058
1	1	sp|P38657|PDIA3_BOVIN	PDIA3	56.89	3.299
1	1	sp|Q5E9A3|PCBP1_BOVIN	PCBP1	37.47	3.2622
1	1	sp|Q5E9A1|NACA_BOVIN	NACA	23.36	3.2561
1	1	sp|E1BPK6|MYO6_BOVIN	MYO6	149.52	3.2328
1	1	sp|Q5E9D3|MIC19_BOVIN	CHCHD3	26.08	3.2025
1	1	tr|A5PJ71|A5PJ71_BOVIN	MRPL41	15.01	3.1938
1	1	sp|Q08D91|K2C75_BOVIN	KRT75	59	3.1937
1	1	tr|F1MQS5|F1MQS5_BOVIN	SPAG16	36.87	3.188
1	1	tr|A0A3Q1M5U4|A0A3Q1M5U4_BOVIN		167.73	3.167
1	1	tr|G3X7E1|G3X7E1_BOVIN	SAP18	19.56	3.1582
1	1	tr|F1MID4|F1MID4_BOVIN	KIAA0753	106.25	3.1492
1	1	tr|A0A3Q1MYD5|A0A3Q1MYD5_BOVIN	NOP58	62.14	3.133
1	1	tr|D5MTL9|D5MTL9_BOVIN	gypb	9.23	3.1305
1	1	tr|A0A3Q1NEU9|A0A3Q1NEU9_BOVIN	DYNC1H1	533.24	3.1265
1	1	tr|F1MME6|F1MME6_BOVIN	MYOM1	174.59	3.1102
1	1	sp|Q2KHZ9|GCDH_BOVIN	GCDH	48.44	3.0817
1	1	tr|E1BP31|E1BP31_BOVIN	ANKRD42	64.58	3.0703
1	1	tr|F1MLW2|F1MLW2_BOVIN	BPIFB1	51.68	3.0664
1	1	tr|A0A3Q1ME65|A0A3Q1ME65_BOVIN	STAT1	94.84	3.064
1	1	tr|A0A3Q1LMV3|A0A3Q1LMV3_BOVIN	CPT1A	88.23	3.0576
1	1	tr|A0A3Q1M7H2|A0A3Q1M7H2_BOVIN	DNAH17	511.75	3.051
1	1	tr|F1MSD2|F1MSD2_BOVIN	RUVBL2	53.73	3.0323
1	1	sp|P02584|PROF1_BOVIN	PFN1	15.05	3.0133
1	1	tr|D3IVZ2|D3IVZ2_BOVIN	DDX3Y	73.2	3.0084
1	1	sp|P11966|ODPB_BOVIN	PDHB	39.1	2.9865
1	1	tr|Q862L7|Q862L7_BOVIN		19.27	2.9281
1	1	tr|Q7YS00|Q7YS00_BOVIN	Syne-1	179.94	2.9245
1	1	sp|P22439|ODPX_BOVIN	PDHX	53.85	2.9105
1	1	tr|A0A3Q1M7M3|A0A3Q1M7M3_BOVIN	MRPS23	21.73	2.9082
1	1	sp|Q00361|ATP5I_BOVIN	ATP5ME	8.32	2.9054
1	1	sp|Q32PB2|RIAD1_BOVIN	RIIAD1	10.8	2.9008
1	1	tr|A0A3Q1NJG8|A0A3Q1NJG8_BOVIN	NPAS2	26.28	2.895
1	1	sp|Q2TBP4|POC1A_BOVIN	POC1A	45.2	2.8862
1	1	sp|Q3SZK4|FAKD4_BOVIN	TBRG4	71.6	2.8664
1	1	sp|A4IFA7|CBR4_BOVIN	CBR4	25.25	2.8625
1	1	tr|F1MMC7|F1MMC7_BOVIN	MYO1F	124.86	2.8449
1	1	sp|Q3B7M5|LASP1_BOVIN	LASP1	29.66	2.8412
1	1	tr|F1MRX4|F1MRX4_BOVIN	BOP1	84.4	2.8394
1	1	tr|F1MKA6|F1MKA6_BOVIN	AARS2	106.45	2.8385
1	1	tr|F1N6C8|F1N6C8_BOVIN	SMC1B	143.89	2.8118
1	1	tr|E1BJQ7|E1BJQ7_BOVIN	GIPC1	35.94	2.8083
1	1	tr|F1MBQ8|F1MBQ8_BOVIN	DDX5	82.2	2.8025
1	1	sp|Q3SZ65|IF4A2_BOVIN	EIF4A2	46.37	2.7625
1	1	sp|P27595|HXK1_BOVIN	HK1	103	2.7593
1	1	tr|A0A3Q1MCA4|A0A3Q1MCA4_BOVIN	DCTN2	46.33	2.7526
1	1	tr|A7E3Q2|A7E3Q2_BOVIN	HSPA2	69.77	2.7482
1	1	tr|A7E3Q1|A7E3Q1_BOVIN	TARSL1	80.91	2.747
1	1	tr|A7Z054|A7Z054_BOVIN	TXNIP	43.61	2.7458
1	1	tr|A7MBG8|A7MBG8_BOVIN	RUVBL1	50.12	2.7421
1	1	tr|F1MWR3|F1MWR3_BOVIN	ETFA	34.94	2.7262
1	1	tr|E1BNP8|E1BNP8_BOVIN	SUPT16H	119.86	2.7246
1	1	sp|P12234|MPCP_BOVIN	SLC25A3	40.11	2.7193
1	1	sp|Q2KIW6|PRS10_BOVIN	PSMC6	44.05	2.7157
1	1	tr|A0A3Q1N363|A0A3Q1N363_BOVIN	NIPSNAP1	41.78	2.7102
1	1	sp|Q56JX5|RS25_BOVIN	RPS25	13.73	2.6962
1	1	tr|G3N156|G3N156_BOVIN	PKP1	80.16	2.6796
1	1	tr|A0A3Q1M245|A0A3Q1M245_BOVIN	KIF13A	205.94	2.6647
1	1	tr|A0JN43|A0JN43_BOVIN	ESYT1	122.95	2.6507
1	1	sp|Q3SWW9|PP1B_BOVIN	PPP1CB	37.16	2.6463
1	1	tr|A0A3Q1MJ38|A0A3Q1MJ38_BOVIN	CDKAL1	71.33	2.6106
1	1	sp|P21146|ARBK1_BOVIN	GRK2	79.6	2.6032
1	1	sp|Q3B8S0|NH2L1_BOVIN	SNU13	14.16	2.5976
1	1	tr|F1MXN1|F1MXN1_BOVIN	CFAP221	28.88	2.5801
1	1	tr|A0A3Q1NHH9|A0A3Q1NHH9_BOVIN	TG	286.96	2.5749
1	1	tr|F1MD05|F1MD05_BOVIN	EPB41L4B	98.47	2.5558
1	1	sp|A6QQ60|STPG1_BOVIN	STPG1	37.08	2.5429
1	1	tr|A0A3Q1M3F3|A0A3Q1M3F3_BOVIN		25.81	2.5296
1	1	sp|P22292|M2OM_BOVIN	SLC25A11	34.15	2.5108
1	1	tr|F1MSM5|F1MSM5_BOVIN	MTPAP	65.3	2.4985
1	1	tr|F1MXY9|F1MXY9_BOVIN	SRSF6	39.7	2.49
1	1	tr|A0A3Q1M9P6|A0A3Q1M9P6_BOVIN	POF1B	69.24	2.4849
1	1	tr|A0A452DIN2|A0A452DIN2_BOVIN	CATHL5	26.66	2.4803
1	1	sp|Q3T099|SYWM_BOVIN	WARS2	40.18	2.4662
1	1	tr|F1MQW8|F1MQW8_BOVIN	IFIT2	53.56	2.4607
1	1	tr|G3N3S3|G3N3S3_BOVIN		14.77	2.4525
1	1	sp|P63097|GNAI1_BOVIN	GNAI1	40.34	2.4507
1	1	tr|G3MWK5|G3MWK5_BOVIN	CCDC15	91.28	2.4414
1	1	tr|F1N5H8|F1N5H8_BOVIN	DDX31	80.95	2.4145
1	1	tr|A0A3Q1M4T9|A0A3Q1M4T9_BOVIN		27.59	2.4098
1	1	tr|G3X761|G3X761_BOVIN	PLD4	59.13	2.3902
1	1	sp|Q0VCC0|CAYP1_BOVIN	CAPS	21.14	2.3888
1	1	tr|G3MZV8|G3MZV8_BOVIN	TGFBR2	67.55	2.3738
1	1	tr|A6H7H4|A6H7H4_BOVIN	UGT2A3	60.36	2.3701
1	1	sp|Q32KN5|DNAL4_BOVIN	DNAL4	12	2.3611
1	1	tr|A0A3Q1N924|A0A3Q1N924_BOVIN		43.53	2.3494
1	1	tr|A0A452DJE2|A0A452DJE2_BOVIN	PRKACB	46.06	2.3489
1	1	tr|A0A3Q1MM27|A0A3Q1MM27_BOVIN	GNAZ	40.71	2.3416
1	1	sp|Q0VCD2|TBG1_BOVIN	TUBG1	51.12	2.3369

## Sheet: tektin
Unique peptides	Total peptides	Protein ID	Gene symbol	MWT(kDa)	AVG
149	151	tr|A0A3Q1NE82|A0A3Q1NE82_BOVIN	AHNAK	614.26	2.9545
43	43	tr|A0A3Q1LNC8|A0A3Q1LNC8_BOVIN	SPTAN1	286.47	2.9722
42	42	tr|F1MYC9|F1MYC9_BOVIN	SPTBN1	274.22	2.9828
41	41	tr|F1MQ37|F1MQ37_BOVIN	MYH9	227.06	3.3261
36	55	tr|F1MX07|F1MX07_BOVIN	TEKT3	56.61	2.688
32	33	tr|A0A3Q1LUJ8|A0A3Q1LUJ8_BOVIN	ATP1A1	115.65	3.0875
30	33	tr|A0A3Q1M9M0|A0A3Q1M9M0_BOVIN	CTNNA1	101.56	3.5378
29	43	sp|Q2T9Q6|TEKT2_BOVIN	TEKT2	49.85	2.8361
29	29	tr|F1MC48|F1MC48_BOVIN	IQGAP1	182.67	3.0037
27	27	tr|A6QPT4|A6QPT4_BOVIN	MPO	81.84	2.9475
26	26	tr|A0A3Q1M0Y8|A0A3Q1M0Y8_BOVIN	CROCC2	169.52	3.2614
26	26	tr|E1BMG2|E1BMG2_BOVIN	DNAH5	528.03	2.8998
24	26	tr|A0A3Q1MTA5|A0A3Q1MTA5_BOVIN	ANXA8L1	36.79	3.4369
24	24	sp|Q32KZ9|TEKT1_BOVIN	TEKT1	48.69	3.0506
23	26	sp|Q0VCX4|CTNB1_BOVIN	CTNNB1	85.46	3.2335
22	55	tr|A8E4P3|A8E4P3_BOVIN	STOM	31.27	2.7928
22	38	sp|P09487|PPBT_BOVIN	ALPL	57.16	2.8578
21	21	tr|A0A3Q1MAJ8|A0A3Q1MAJ8_BOVIN	ACTN4	117.02	3.2248
21	21	tr|E1BQ11|E1BQ11_BOVIN	CTNND1	106.67	2.9946
20	20	tr|F1MU12|F1MU12_BOVIN	KRT8	53.55	3.258
20	20	sp|Q8HXQ5|MRP1_BOVIN	ABCC1	171.56	2.9649
19	20	tr|F1MGZ5|F1MGZ5_BOVIN	CLCA1	100.21	3.299
18	23	sp|P46193|ANXA1_BOVIN	ANXA1	38.93	3.0925
18	18	sp|P04272|ANXA2_BOVIN	ANXA2	38.59	3.0892
17	34	tr|F6RP72|F6RP72_BOVIN	LOC100295712	50.85	2.7119
17	18	tr|F1MXP7|F1MXP7_BOVIN	LOC784768	100.28	2.8727
17	18	tr|F1N2K8|F1N2K8_BOVIN	PPL	202.76	2.7969
17	17	tr|E1BM91|E1BM91_BOVIN	DSG3	106.78	3.4562
17	17	sp|P79135|MX1_BOVIN	MX1	74.76	3.1
17	17	tr|F1MJJ0|F1MJJ0_BOVIN	DNAH9	509.69	2.9035
16	16	sp|Q29S21|K2C7_BOVIN	KRT7	51.55	3.3118
16	16	tr|A0A3Q1LVC7|A0A3Q1LVC7_BOVIN	EZR	78.7	3.2532
15	20	tr|A0A3Q1MCG3|A0A3Q1MCG3_BOVIN	NT5E	63.01	2.7832
15	15	sp|Q2UVX4|CO3_BOVIN	C3	187.14	3.29
14	18	sp|Q2TA38|TEKT4_BOVIN	TEKT4	51.91	3.3761
14	18	tr|Q58DT9|Q58DT9_BOVIN	ACTA2	45.19	2.6228
14	15	tr|Q2T9M8|Q2T9M8_BOVIN	SNAP23	23.21	4.0566
14	14	sp|P08728|K1C19_BOVIN	KRT19	43.86	3.0956
14	14	tr|A0A3Q1MKK4|A0A3Q1MKK4_BOVIN	PHB2	37.81	3.0103
14	14	tr|F1MFC2|F1MFC2_BOVIN	DSG2	122	2.9133
13	16	tr|A0A3Q1MG04|A0A3Q1MG04_BOVIN	FGB	57.43	2.7158
13	13	tr|A0A3Q1MLQ7|A0A3Q1MLQ7_BOVIN	TLN1	270.58	3.6798
13	13	tr|A0A452DII8|A0A452DII8_BOVIN	ATP5F1B	62.19	3.1152
13	13	tr|F6QPG2|F6QPG2_BOVIN	SLC4A1	105.7	2.9124
13	13	tr|F1N3Y6|F1N3Y6_BOVIN	ABCC3	169.64	2.7869
12	12	tr|A0A3Q1ND98|A0A3Q1ND98_BOVIN	ATP2B1	137.82	2.8634
12	12	tr|Q3MHW4|Q3MHW4_BOVIN	SQRDL	49.85	2.8374
12	12	tr|A0A3Q1MRS3|A0A3Q1MRS3_BOVIN	PLEC	535.22	2.7685
12	12	tr|F6QND5|F6QND5_BOVIN	FGA	94.68	2.7096
12	12	sp|Q3T165|PHB_BOVIN	PHB	29.79	2.7062
11	11	sp|Q2T9S0|TBB3_BOVIN	TUBB3	50.4	3.4828
11	11	tr|F1MQD1|F1MQD1_BOVIN	CAPN5	72.99	2.7186
10	12	tr|F1MCB3|F1MCB3_BOVIN	STOML3	27.91	2.9763
10	10	tr|A0A452DIL8|A0A452DIL8_BOVIN	TUBB2B	49.94	4.0974
10	10	tr|A0A3Q1MHG7|A0A3Q1MHG7_BOVIN	ANXA4	35.88	3.4678
10	10	tr|E1BE64|E1BE64_BOVIN	TSGA10	103.5	3.4392
10	10	tr|A0A3Q1LZK3|A0A3Q1LZK3_BOVIN	RPS18	19.48	2.4647
9	22	tr|E1BAD2|E1BAD2_BOVIN	LOC505658	28.56	2.1902
9	9	tr|A0A3Q1LMS5|A0A3Q1LMS5_BOVIN	HSPA8	71.72	3.2289
9	9	tr|F1MM57|F1MM57_BOVIN	MYH14	230.95	2.7032
9	9	sp|Q3ZBT1|TERA_BOVIN	VCP	89.27	2.6987
8	12	tr|G3MWR4|G3MWR4_BOVIN	ATP1B1	35	2.5304
8	9	tr|A0A3Q1MS21|A0A3Q1MS21_BOVIN	VDAC1	31.6	3.1146
8	9	tr|F1MS08|F1MS08_BOVIN	SLC12A2	130.28	2.7703
8	9	tr|O62828|O62828_BOVIN		84.76	2.758
8	9	tr|A0A3Q1LQ87|A0A3Q1LQ87_BOVIN	RPS16	19.06	2.5341
8	8	tr|A0A3Q1M4L6|A0A3Q1M4L6_BOVIN		17.08	3.4359
8	8	tr|Q17QL7|Q17QL7_BOVIN	KRT15	48.97	3.3622
8	8	tr|E1BIP2|E1BIP2_BOVIN	SLC44A1	72.91	3.2651
8	8	sp|P49951|CLH1_BOVIN	CLTC	191.47	3.2453
8	8	sp|P19483|ATPA_BOVIN	ATP5F1A	59.68	3.2423
8	8	tr|F1MSN2|F1MSN2_BOVIN	TACSTD2	35.42	3.2288
8	8	sp|A6QQ85|UPK3L_BOVIN	UPK3BL1	27.33	3.0716
8	8	tr|E1BGG1|E1BGG1_BOVIN	RSPH4A	81.7	2.8923
8	8	tr|F1MD66|F1MD66_BOVIN	ANXA11	54.18	2.8817
8	8	tr|F1N3I4|F1N3I4_BOVIN	MYOF	232.58	2.8015
8	8	sp|Q2KJC3|MPEG1_BOVIN	MPEG1	78.36	2.7556
8	8	tr|A0A3Q1LNB4|A0A3Q1LNB4_BOVIN	DNAH10	525.53	2.6703
8	8	sp|Q2TBQ5|RL7A_BOVIN	RPL7A	30.01	2.6584
8	8	sp|Q2KIU7|RSPH9_BOVIN	RSPH9	31.27	2.6221
8	8	tr|A0A3Q1LKU1|A0A3Q1LKU1_BOVIN		25.06	2.4131
7	8	tr|A0A3Q1M442|A0A3Q1M442_BOVIN	TUBB1	55.35	2.8624
7	8	tr|A0A3Q1MFE4|A0A3Q1MFE4_BOVIN	IMMT	83.48	2.6229
7	8	sp|P0CH28|UBC_BOVIN	UBC	77.52	2.2723
7	7	sp|A7MBH5|CC151_BOVIN	CCDC151	72	3.3583
7	7	tr|A7MBH9|A7MBH9_BOVIN	GNAI2	40.45	3.2164
7	7	tr|Q3ZC87|Q3ZC87_BOVIN	PKM2	61.39	3.1315
7	7	tr|A0A3Q1M4F5|A0A3Q1M4F5_BOVIN	ANXA7	58.01	3.0883
7	7	tr|A0A140T8D2|A0A140T8D2_BOVIN	ITGB1	88.64	3.0781
7	7	tr|A5PK71|A5PK71_BOVIN	PACRG	29.27	3.059
7	7	sp|Q1JPA0|AL3B1_BOVIN	ALDH3B1	51.77	3.0024
7	7	tr|A3KN04|A3KN04_BOVIN	RPN1	68.31	2.9267
7	7	tr|E1BDQ6|E1BDQ6_BOVIN	NME5	23.74	2.8934
7	7	tr|A0A3Q1M9V5|A0A3Q1M9V5_BOVIN	SLC25A12	78.94	2.7142
7	7	sp|Q0VCX2|BIP_BOVIN	HSPA5	72.36	2.6301
7	7	sp|O77750|AQP4_BOVIN	AQP4	34.65	2.5284
6	9	sp|Q2M2T2|CS071_BOVIN	Protein C19orf71 homolog	24.49	3.5369	TEKTIP1
6	7	tr|A5D7Q2|A5D7Q2_BOVIN		51.64	2.7896
6	6	sp|P60712|ACTB_BOVIN	ACTB	41.71	4.2542
6	6	sp|P24627|TRFL_BOVIN	LTF	78.01	3.4456
6	6	sp|D3K0R6|AT2B4_BOVIN	ATP2B4	133.71	3.3903
6	6	tr|F1N1I6|F1N1I6_BOVIN	GSN	92.03	3.2587
6	6	tr|A0A3Q8WRY0|A0A3Q8WRY0_BOVIN	S100A9	17.09	3.2521
6	6	sp|Q3SZK8|NHRF1_BOVIN	SLC9A3R1	39.58	3.1899
6	6	tr|A0A3Q1N1R0|A0A3Q1N1R0_BOVIN	EFHC2	85.4	3.1823
6	6	tr|E1B6Z6|E1B6Z6_BOVIN	LCN2	22.97	3.1402
6	6	tr|M5FJX0|M5FJX0_BOVIN	MSLN	44.26	3.055
6	6	tr|E1BKT9|E1BKT9_BOVIN	DSP	332.2	2.9024
6	6	tr|Q29RS1|Q29RS1_BOVIN	HSD17B13	33.39	2.8985
6	6	sp|P68002|VDAC2_BOVIN	VDAC2	31.6	2.8982
6	6	tr|E1BKH1|E1BKH1_BOVIN	EFHC1	73.98	2.8604
6	6	tr|A0A452DIA7|A0A452DIA7_BOVIN	RPS2	32.96	2.7849
6	6	sp|E1BPK6|MYO6_BOVIN	MYO6	149.52	2.7155
6	6	sp|P12234|MPCP_BOVIN	SLC25A3	40.11	2.6543
6	6	tr|D6RVQ8|D6RVQ8_BOVIN	Lyn	58.72	2.5936
6	6	tr|A0A3Q1MP67|A0A3Q1MP67_BOVIN	YWHAE	30.09	2.5459
6	6	sp|Q3T169|RS3_BOVIN	RPS3	26.67	2.5356
6	6	tr|G3N206|G3N206_BOVIN		14.85	2.5265
5	9	tr|A0A452DIF5|A0A452DIF5_BOVIN	HIST1H1C	22.87	2.2872
5	6	tr|E1BI37|E1BI37_BOVIN	BOLA	49.55	3.6206
5	6	tr|Q32L54|Q32L54_BOVIN	SPAG6	55.41	3.2276
5	5	sp|A6H782|TEKT3_BOVIN	TEKT3	56.65	3.9643
5	5	sp|Q9TTK8|KCRU_BOVIN	CKMT1	46.87	3.8194
5	5	tr|E1BAZ9|E1BAZ9_BOVIN	EXOG	41.05	3.6066
5	5	sp|P11181|ODB2_BOVIN	DBT	53.38	3.3824
5	5	tr|F1MK55|F1MK55_BOVIN	DNAH2	507.97	3.2544
5	5	tr|F1MUC1|F1MUC1_BOVIN	LOC515333	140.86	3.2303
5	5	tr|A0A3Q1MWP9|A0A3Q1MWP9_BOVIN	RPS14	17.65	3.2146
5	5	tr|A5PJY9|A5PJY9_BOVIN	CPNE3	59.58	3.2061
5	5	tr|A0A3Q1MS82|A0A3Q1MS82_BOVIN	RPN2	71.02	3.1828
5	5	tr|A0A452DIB2|A0A452DIB2_BOVIN	STX4	50.17	3.1779
5	5	sp|P68530|COX2_BOVIN	MT-CO2	26	3.1318
5	5	tr|A0A3Q1NIV4|A0A3Q1NIV4_BOVIN	SLC12A7	99.53	3.106
5	5	sp|Q5XQN5|K2C5_BOVIN	KRT5	62.9	3.0984
5	5	sp|A8E4N3|RSPH3_BOVIN	RSPH3	68.66	3.052
5	5	tr|A6QLC4|A6QLC4_BOVIN	CDH1	97.91	3.0389
5	5	sp|Q862I1|RL24_BOVIN	RPL24	17.77	2.8869
5	5	tr|F1MC70|F1MC70_BOVIN	CCDC170	74.16	2.7782
5	5	sp|P60661|MYL6_BOVIN	MYL6	16.92	2.7593
5	5	tr|A0A3Q1NJG8|A0A3Q1NJG8_BOVIN	NPAS2	26.28	2.7452
5	5	tr|F1MJ11|F1MJ11_BOVIN	PKP4	126.06	2.7347
5	5	tr|F1N724|F1N724_BOVIN	DNAH11	518	2.7103
5	5	sp|P22292|M2OM_BOVIN	SLC25A11	34.15	2.6651
5	5	sp|Q56JX5|RS25_BOVIN	RPS25	13.73	2.6608
5	5	IgaT_bovine		50.59	2.6175
5	5	tr|Q0VCK1|Q0VCK1_BOVIN	MYADM	35.29	2.613
5	5	tr|E1B7Q2|E1B7Q2_BOVIN	AK7	82.96	2.5327
5	5	tr|A0A3Q1LTX1|A0A3Q1LTX1_BOVIN		34.19	2.5303
5	5	sp|Q5E9E1|PDLI1_BOVIN	PDLIM1	35.86	2.5189
5	5	tr|F1N5H8|F1N5H8_BOVIN	DDX31	80.95	2.5154
5	5	sp|Q5E947|PRDX1_BOVIN	PRDX1	22.2	2.4812
5	5	tr|Q2KHZ6|Q2KHZ6_BOVIN	CD48	27.57	2.4548
5	5	tr|A0A3Q1LM43|A0A3Q1LM43_BOVIN	DNAJB6	39.59	2.4389
5	5	tr|E1BPV0|E1BPV0_BOVIN	ARMC3	95.74	2.3668
5	5	tr|F1ME65|F1ME65_BOVIN	CKAP4	64.49	2.277
4	5	tr|E1BH06|E1BH06_BOVIN	C4A	192.68	3.559
4	5	sp|Q2HJ86|TBA1D_BOVIN	TUBA1D	50.25	3.1151
4	5	tr|F1N169|F1N169_BOVIN	FLNA	280.75	2.6432
4	5	tr|E1BLG0|E1BLG0_BOVIN	AK8	56.65	2.6268
4	4	tr|A0A3Q1LUV6|A0A3Q1LUV6_BOVIN	VAMP5	18.13	4.1023
4	4	sp|Q2TBR5|F166B_BOVIN	FAM166B	30.49	3.8366
4	4	sp|Q3T0L5|EPCAM_BOVIN	EPCAM	34.84	3.7471
4	4	sp|Q3MHM5|TBB4B_BOVIN	TUBB4B	49.8	3.7094
4	4	tr|G3MX78|G3MX78_BOVIN	DCDC2B	37.02	3.6446
4	4	sp|Q08DS7|AP1B1_BOVIN	AP2B1	105.64	3.4939
4	4	tr|F1MZT4|F1MZT4_BOVIN	MX2	81.39	3.4253
4	4	tr|A0A3Q1MFC3|A0A3Q1MFC3_BOVIN	S100A11	15.08	3.3199
4	4	tr|D3IVZ2|D3IVZ2_BOVIN	DDX3Y	73.2	3.2812
4	4	tr|Q3SZW9|Q3SZW9_BOVIN	DNAJB13	36.05	3.2655
4	4	sp|Q28009|FUS_BOVIN	FUS	52.28	3.2527
4	4	tr|A7E336|A7E336_BOVIN	RPLP0	35.48	3.2347
4	4	tr|A0A3Q1LHX4|A0A3Q1LHX4_BOVIN	SLC25A13	74.99	3.2129
4	4	tr|A0A3Q1MHB0|A0A3Q1MHB0_BOVIN	EGFR	133.85	3.1891
4	4	sp|Q6B857|CFA20_BOVIN	CFAP20	22.73	3.1854
4	4	tr|F1MZ12|F1MZ12_BOVIN	LGALS9	39.32	3.1487
4	4	tr|A0A3Q1LUY1|A0A3Q1LUY1_BOVIN	SCRIB	172.68	3.1346
4	4	sp|P63097|GNAI1_BOVIN	GNAI1	40.34	3.061
4	4	tr|A0A3Q1MDK7|A0A3Q1MDK7_BOVIN		15.51	3.0607
4	4	sp|Q765N9|CLD3_BOVIN	CLDN3	23.37	2.9998
4	4	tr|E1BKF9|E1BKF9_BOVIN	CFAP52	68.59	2.9973
4	4	tr|E1BGJ7|E1BGJ7_BOVIN	ATP6V0A4	95.69	2.968
4	4	tr|A0A3Q1MJ67|A0A3Q1MJ67_BOVIN	CFAP45	66.62	2.9218
4	4	tr|A0A3Q1M657|A0A3Q1M657_BOVIN	RPS7	29.22	2.8934
4	4	tr|A0A3Q1MRM3|A0A3Q1MRM3_BOVIN	ITGB4	200.15	2.879
4	4	sp|Q8SPP7|PGRP1_BOVIN	PGLYRP1	21.05	2.8393
4	4	tr|A0A3Q1MDV9|A0A3Q1MDV9_BOVIN	ROPN1L	24.95	2.8314
4	4	sp|Q5E9F5|TAGL2_BOVIN	TAGLN2	22.41	2.8086
4	4	tr|G5E513|G5E513_BOVIN		48.08	2.7864
4	4	tr|E1BNC9|E1BNC9_BOVIN	ANK3	123.79	2.7768
4	4	tr|A5D792|A5D792_BOVIN	DCK	17.67	2.73
4	4	tr|A0A3Q1MU93|A0A3Q1MU93_BOVIN		13.78	2.6996
4	4	tr|Q3ZCJ6|Q3ZCJ6_BOVIN	EPHX1	52.16	2.6695
4	4	tr|A0A3Q1MTZ5|A0A3Q1MTZ5_BOVIN	SLC25A1	34.16	2.6468
4	4	tr|A0A3Q1MFG3|A0A3Q1MFG3_BOVIN	RPSA	35.02	2.6187
4	4	tr|A0A452DIV7|A0A452DIV7_BOVIN	ITGA3	118.41	2.6115
4	4	tr|A0A3S5ZPC1|A0A3S5ZPC1_BOVIN	SYPL1	28.12	2.5797
4	4	tr|E1B8W3|E1B8W3_BOVIN	ARMC4	115.79	2.5214
4	4	tr|F1MHN8|F1MHN8_BOVIN	ALCAM	64.75	2.4883
4	4	sp|A3KMY4|CTL4_BOVIN	SLC44A4	78.89	2.4754
4	4	tr|F1MJU5|F1MJU5_BOVIN	BOLA-DRB3	30.54	2.4693
4	4	tr|G3N262|G3N262_BOVIN	RPS3A	29.91	2.4676
4	4	tr|A0A3Q1LTG0|A0A3Q1LTG0_BOVIN	EPB41	86.84	2.4546
4	4	sp|A6QNP9|CCD69_BOVIN	CCDC69	34	2.4423
4	4	tr|A0A3Q1MDI0|A0A3Q1MDI0_BOVIN	CLCA3	102.69	2.3224
4	4	sp|A6QLG5|RS9_BOVIN	RPS9	22.58	2.1242
4	4	tr|A0A3Q1MLQ2|A0A3Q1MLQ2_BOVIN	RPL10	38.57	2.0723
4	4	sp|P68432|H31_BOVIN		15.39	1.9629
4	4	tr|Q0IIA4|Q0IIA4_BOVIN	GP2	59.19	1.8926
3	6	tr|A0A3Q1NKP5|A0A3Q1NKP5_BOVIN	ACTBL2	41.84	3.8717
3	5	sp|P30932|CD9_BOVIN	CD9	25.24	2.2499
3	4	tr|A0A3Q1MFX6|A0A3Q1MFX6_BOVIN	CD47	35.86	3.2661
3	4	tr|A0A3Q1MIV3|A0A3Q1MIV3_BOVIN	LOC616942	49.42	3.1276
3	4	tr|A0A3Q1MWA3|A0A3Q1MWA3_BOVIN	RAB1B	32.28	2.8349
3	4	sp|Q3T067|SCPDL_BOVIN	SCCPDH	47.29	2.3599
3	3	tr|G3N2H4|G3N2H4_BOVIN	AZU1	28.08	4.503
3	3	tr|A0A3Q1MA43|A0A3Q1MA43_BOVIN	IFITM1	20.22	4.0126
3	3	sp|Q3T057|RL23_BOVIN	RPL23	14.86	3.6502
3	3	tr|A0A3Q1N2Q9|A0A3Q1N2Q9_BOVIN	AK1	25.18	3.6487
3	3	tr|A7Z066|A7Z066_BOVIN	CANX	67.73	3.6296
3	3	tr|Q95394|Q95394_BOVIN	D18.2	41.15	3.6178
3	3	tr|A0A3Q1MLW0|A0A3Q1MLW0_BOVIN	PPP1CC	38.52	3.5953
3	3	tr|Q3ZCA7|Q3ZCA7_BOVIN	GNAI3	40.51	3.5899
3	3	tr|G3MWP1|G3MWP1_BOVIN	ELANE	31.01	3.571
3	3	sp|P68103|EF1A1_BOVIN	EEF1A1	50.11	3.5541
3	3	sp|Q04467|IDHP_BOVIN	IDH2	50.71	3.5105
3	3	tr|F1MIU3|F1MIU3_BOVIN	TMC5	113.42	3.4551
3	3	tr|E1BKT3|E1BKT3_BOVIN	ERBIN	162.83	3.4384
3	3	tr|E1BMD1|E1BMD1_BOVIN	CFAP43	192.38	3.3663
3	3	sp|O02741|ISG15_BOVIN	ISG15	17.3	3.3506
3	3	sp|Q5E995|RS6_BOVIN	RPS6	28.65	3.3333
3	3	sp|Q27991|MYH10_BOVIN	MYH10	228.96	3.314
3	3	tr|F1MBB7|F1MBB7_BOVIN	TGM1	93.02	3.3056
3	3	tr|A0A1B0Z542|A0A1B0Z542_BOVIN	HspB1	22.27	3.3049
3	3	tr|A0A3Q1NJ66|A0A3Q1NJ66_BOVIN	SFTPA1	32.61	3.2834
3	3	sp|Q0P561|SNTAN_BOVIN	SNTN	16.24	3.2631
3	3	sp|A5D7D1|ACTN4_BOVIN	ACTN4	104.86	3.261
3	3	sp|Q08DB4|CPNE1_BOVIN	CPNE1	58.89	3.2487
3	3	tr|G3N1C8|G3N1C8_BOVIN	DNAH1	366.01	3.2324
3	3	sp|Q2HJ49|MOES_BOVIN	MSN	67.93	3.1889
3	3	tr|A0A140T867|A0A140T867_BOVIN	KRT17	48.71	3.1833
3	3	tr|A6H783|A6H783_BOVIN	VDAC5P	30.85	3.152
3	3	tr|A0A3Q1MWD4|A0A3Q1MWD4_BOVIN	SLC25A5	33.03	3.1412
3	3	sp|Q32LL2|STML2_BOVIN	STOML2	38.71	3.1278
3	3	tr|F2FB38|F2FB38_BOVIN	MUC16	531.56	3.1102
3	3	tr|G5E5T5|G5E5T5_BOVIN		56.01	3.1008
3	3	tr|A0A3Q1MG36|A0A3Q1MG36_BOVIN	BOLA-N	44.49	3.0741
3	3	sp|P81287|ANXA5_BOVIN	ANXA5	36.07	3.0679
3	3	tr|F1MD24|F1MD24_BOVIN	SLC5A1	73.05	3.0604
3	3	sp|Q3ZBG9|PLS2_BOVIN	PLSCR2	32.55	3.0541
3	3	tr|G3X709|G3X709_BOVIN	CYBB	92.88	3.0226
3	3	sp|Q3MHN2|CO9_BOVIN	C9	61.96	3.0197
3	3	tr|A0A452DIT4|A0A452DIT4_BOVIN	DBNL	48.27	3.0054
3	3	tr|M5FHL5|M5FHL5_BOVIN	NDUFB10	20.95	2.9633
3	3	tr|G5E5A9|G5E5A9_BOVIN	FN1	285.07	2.9464
3	3	tr|A6H7H4|A6H7H4_BOVIN	UGT2A3	60.36	2.946
3	3	tr|A0A3Q1MUJ8|A0A3Q1MUJ8_BOVIN	PLXNB2	228.21	2.9313
3	3	tr|E1BP40|E1BP40_BOVIN	CFAP61	141.05	2.8936
3	3	tr|A6QQN6|A6QQN6_BOVIN	SMPDL3B	50.74	2.8784
3	3	sp|Q2KJD0|TBB5_BOVIN	TUBB5	49.64	2.842
3	3	sp|Q29455|DNJC5_BOVIN	DNAJC5	22.12	2.8379
3	3	sp|Q0VCM0|S10AG_BOVIN	S100A16	11.77	2.8012
3	3	tr|G3N093|G3N093_BOVIN	CDCP1	93.07	2.7939
3	3	tr|A0A3Q1N9V7|A0A3Q1N9V7_BOVIN	WASF2	70.19	2.7718
3	3	sp|Q32PH8|EF1A2_BOVIN	EEF1A2	50.44	2.7416
3	3	tr|A0A3Q1MS24|A0A3Q1MS24_BOVIN	ATP6V0A1	98.65	2.7363
3	3	tr|A0A3Q1M7H9|A0A3Q1M7H9_BOVIN		48.18	2.7204
3	3	tr|A0A3Q1LJB2|A0A3Q1LJB2_BOVIN	KRT13	47.39	2.7052
3	3	sp|P58352|GTR3_BOVIN	SLC2A3	53.98	2.6967
3	3	sp|Q8MJ05|RP1_BOVIN	RP1	233.83	2.674
3	3	sp|P13621|ATPO_BOVIN	ATP5PO	23.3	2.6641
3	3	tr|E1BKZ1|E1BKZ1_BOVIN	GSR	56.33	2.6612
3	3	tr|A2VDN7|A2VDN7_BOVIN	HNRNPU	90.4	2.6571
3	3	tr|F1MT41|F1MT41_BOVIN	PTGFRN	98.6	2.6379
3	3	tr|Q32KZ3|Q32KZ3_BOVIN	LRRC18	28.71	2.6284
3	3	sp|Q3T0V4|RS11_BOVIN	RPS11	18.42	2.4779
3	3	tr|G3MYC1|G3MYC1_BOVIN		17.31	2.4753
3	3	sp|Q3ZC13|AP2M1_BOVIN	AP2M1	49.62	2.4709
3	3	tr|A0A0A8J2N9|A0A0A8J2N9_BOVIN	ASCT2	56.41	2.4639
3	3	tr|A0A452DIW7|A0A452DIW7_BOVIN	CD151	54.96	2.4483
3	3	tr|A0A3Q1MMQ9|A0A3Q1MMQ9_BOVIN	SUB1	18.79	2.4129
3	3	sp|Q3T0Q4|NDKB_BOVIN	NME2	17.3	2.3392
3	3	tr|Q1RMS1|Q1RMS1_BOVIN	TCIRG1	92.59	2.2974
3	3	tr|A0A3Q1LTA7|A0A3Q1LTA7_BOVIN	MLF1	32.58	2.2493
3	3	tr|Q3SZK3|Q3SZK3_BOVIN	GHITM	37	2.1959
3	3	sp|P15396|ENPP3_BOVIN	ENPP3	99.46	2.1943
3	3	tr|A0A3Q1MMP2|A0A3Q1MMP2_BOVIN	SAMM50	61.77	2.0418
2	3	tr|A0A5A4U7U6|A0A5A4U7U6_BOVIN	hsp70	70.53	3.8531
2	3	sp|P00426|COX5A_BOVIN	COX5A	16.72	3.725
2	3	sp|Q32PB0|SSBP_BOVIN	SSBP1	17.2	3.1165
2	2	sp|P63026|VAMP2_BOVIN	VAMP2	12.64	4.8745
2	2	tr|Q95397|Q95397_BOVIN	MHC	27.94	4.8421
2	2	tr|A0A452DIG5|A0A452DIG5_BOVIN	MGST3	18.22	4.6508
2	2	tr|A0A452DIW1|A0A452DIW1_BOVIN	RPL10	34.52	4.517
2	2	sp|Q3MHP3|S10AE_BOVIN	S100A14	11.4	4.4302
2	2	sp|Q3B7N4|CLD7_BOVIN	CLDN7	22.36	4.417
2	2	tr|F1N1S0|F1N1S0_BOVIN	SSBP1	17.18	4.401
2	2	sp|P47865|AQP1_BOVIN	AQP1	28.78	4.2595
2	2	tr|A0A3Q1MX79|A0A3Q1MX79_BOVIN	PLPP2	33.52	4.2574
2	2	tr|A0A3Q1ME53|A0A3Q1ME53_BOVIN		21.82	4.2045
2	2	tr|A0A3Q1LVU1|A0A3Q1LVU1_BOVIN	FTH1	24.66	4.1559
2	2	tr|A6QR35|A6QR35_BOVIN	SCAMP2	36.68	4.1476
2	2	sp|Q6L708|CLD1_BOVIN	CLDN1	22.85	3.9704
2	2	tr|A0A3Q1MIK4|A0A3Q1MIK4_BOVIN	PLPP1	32.13	3.9057
2	2	sp|Q9TVC8|HB21_BOVIN	BoLA-DQB	30.1	3.8921
2	2	tr|E1BKM4|E1BKM4_BOVIN	PDCD6IP	96.82	3.8788
2	2	tr|F1MKE9|F1MKE9_BOVIN	SPTB	268.25	3.8735
2	2	sp|Q3ZBT6|TRA2B_BOVIN	TRA2B	33.65	3.8546
2	2	sp|Q3MHR5|SRSF2_BOVIN	SRSF2	25.46	3.7245
2	2	tr|A0A3Q1MH44|A0A3Q1MH44_BOVIN	RPL18	36.01	3.7051
2	2	tr|F6RBS0|F6RBS0_BOVIN	GLIPR2	17.23	3.7043
2	2	tr|A5D9E7|A5D9E7_BOVIN	HADHB	53.67	3.7027
2	2	tr|F1MI43|F1MI43_BOVIN	SPA17	16.95	3.6711
2	2	sp|Q56JU9|RS24_BOVIN	RPS24	15.19	3.6223
2	2	tr|A6QNL0|A6QNL0_BOVIN	CD14	39.9	3.6036
2	2	tr|A0A3Q1N716|A0A3Q1N716_BOVIN	KIAA1217	212.41	3.6015
2	2	sp|Q9BGI3|PRDX2_BOVIN	PRDX2	21.93	3.5932
2	2	tr|F1MVK1|F1MVK1_BOVIN	LOC107131209	192.1	3.5822
2	2	tr|A0A3Q1LSG0|A0A3Q1LSG0_BOVIN	KRT42	50.3	3.5806
2	2	tr|A0A3Q1LV73|A0A3Q1LV73_BOVIN	AHNAK2	592.65	3.5716
2	2	sp|Q56JV1|RS26_BOVIN	RPS26	13.01	3.5443
2	2	tr|A0A3Q1M7I7|A0A3Q1M7I7_BOVIN	CFAP57	151.31	3.5245
2	2	tr|Q3YJH0|Q3YJH0_BOVIN	BoLA	40.64	3.5127
2	2	tr|Q95111|Q95111_BOVIN	BoLA	28.39	3.4805
2	2	sp|Q2NKY7|SEPT2_BOVIN	SEPTIN2	41.55	3.3796
2	2	tr|A0A3Q1MJQ1|A0A3Q1MJQ1_BOVIN	LOC112445732	16.47	3.3747
2	2	tr|A0A3Q1M7D1|A0A3Q1M7D1_BOVIN	DNAH12	454.01	3.3544
2	2	tr|A0A3Q1M8K4|A0A3Q1M8K4_BOVIN	ITGA6	121.69	3.3457
2	2	sp|Q95M77|RHBG_BOVIN	RHBG	49.16	3.3413
2	2	sp|Q3T087|RL11_BOVIN	RPL11	20.24	3.3393
2	2	tr|E1BCP0|E1BCP0_BOVIN	TRPV4	98.17	3.3312
2	2	sp|Q05927|5NTD_BOVIN	NT5E	62.93	3.3095
2	2	tr|F1MJS9|F1MJS9_BOVIN	PTPRC	139.36	3.2523
2	2	tr|Q9GKR3|Q9GKR3_BOVIN	VCAM1	81.35	3.2442
2	2	tr|A0A3Q1LSI9|A0A3Q1LSI9_BOVIN	CALM2	17.79	3.2332
2	2	sp|Q0VBZ9|MRP_BOVIN	MARCKSL1	19.81	3.23
2	2	tr|F1MM02|F1MM02_BOVIN	TCTEX1D4	22.9	3.2117
2	2	tr|A6QLN6|A6QLN6_BOVIN	MYH11	227.51	3.2055
2	2	tr|F1MGU7|F1MGU7_BOVIN	FGG	50.2	3.1606
2	2	tr|A6H7H3|A6H7H3_BOVIN	HSD17B12	34.91	3.1481
2	2	tr|Q1RMW0|Q1RMW0_BOVIN	PLSCR3	32.2	3.1439
2	2	tr|Q8SNI8|Q8SNI8_BOVIN	BoLA	40.37	3.0965
2	2	sp|Q2TBX5|SSRD_BOVIN	SSR4	18.8	3.0754
2	2	tr|F1MI95|F1MI95_BOVIN	ERMP1	103.16	3.0744
2	2	tr|Q3T069|Q3T069_BOVIN	C11orf16	52.69	3.0705
2	2	sp|P22226|CTHL1_BOVIN	CATHL1	17.59	3.0636
2	2	sp|Q17R14|MYO1D_BOVIN	MYO1D	115.87	3.0627
2	2	tr|F1N611|F1N611_BOVIN	EPB41L1	101.95	3.0478
2	2	tr|F1MLZ1|F1MLZ1_BOVIN	CYBRD1	31.53	3.0389
2	2	sp|Q32KS2|DNAI1_BOVIN	DNAI1	79.84	3.0387
2	2	tr|A0A140T888|A0A140T888_BOVIN	PI4KA	235.13	3.0255
2	2	tr|F1MT46|F1MT46_BOVIN	SLC5A5	63.83	3.019
2	2	tr|G3N150|G3N150_BOVIN	UGT2A1	60.19	3.0103
2	2	tr|F1MGR1|F1MGR1_BOVIN	SLC28A3	77.23	3.0094
2	2	tr|A0A452DJ80|A0A452DJ80_BOVIN	MYCBP	14.04	3.009
2	2	tr|F1MD34|F1MD34_BOVIN	NIBAN2	110.05	3.0069
2	2	tr|G3MWX5|G3MWX5_BOVIN		25.25	2.9823
2	2	sp|Q3ZCC8|TPPP3_BOVIN	TPPP3	18.93	2.9402
2	2	tr|F1MHK2|F1MHK2_BOVIN	SLC9A1	90.92	2.9265
2	2	tr|A0A3Q1MYU9|A0A3Q1MYU9_BOVIN	SPACA9	25.12	2.8827
2	2	tr|F1MTF4|F1MTF4_BOVIN	GZMB	27.42	2.8737
2	2	tr|F1N2N9|F1N2N9_BOVIN	CCDC114	77.52	2.8676
2	2	tr|G3MZG7|G3MZG7_BOVIN		17.84	2.8623
2	2	tr|A0A3Q1MMT8|A0A3Q1MMT8_BOVIN		59.85	2.8586
2	2	tr|Q3ZBE8|Q3ZBE8_BOVIN	CMTM6	20.21	2.8085
2	2	tr|E1B9R5|E1B9R5_BOVIN	DNAH8	540.91	2.804
2	2	tr|A0A3Q1M993|A0A3Q1M993_BOVIN	VWA7	99.89	2.7999
2	2	tr|E1BNR7|E1BNR7_BOVIN	VANGL1	61.27	2.7974
2	2	tr|F1MX60|F1MX60_BOVIN	CYFIP2	145.54	2.7929
2	2	tr|F1MLD7|F1MLD7_BOVIN	EFR3A	92.78	2.7929
2	2	tr|F1MQ65|F1MQ65_BOVIN	MYO1E	126.9	2.7913
2	2	sp|A7YWC4|ATAD3_BOVIN	ATAD3	66.07	2.768
2	2	sp|O77834|PRDX6_BOVIN	PRDX6	25.05	2.7611
2	2	sp|Q3B7M5|LASP1_BOVIN	LASP1	29.66	2.7258
2	2	tr|A0A3S5ZPB1|A0A3S5ZPB1_BOVIN	MTCH2	33.26	2.7253
2	2	tr|A0A3Q1LM20|A0A3Q1LM20_BOVIN	LOC112445649	15	2.7138
2	2	tr|A0A3Q1M9U0|A0A3Q1M9U0_BOVIN	ATP2A2	114.77	2.7038
2	2	tr|E1BCG0|E1BCG0_BOVIN	C3H1orf87	61.38	2.6968
2	2	tr|E1BIG6|E1BIG6_BOVIN	TFRC	85.39	2.686
2	2	sp|Q3T0F4|RS10_BOVIN	RPS10	18.89	2.6791
2	2	tr|A0A3Q1LST0|A0A3Q1LST0_BOVIN		24.12	2.6732
2	2	tr|A0A3Q1MCJ7|A0A3Q1MCJ7_BOVIN	RPS14	16.26	2.6699
2	2	tr|F1MDK8|F1MDK8_BOVIN	SLC25A31	35.63	2.6404
2	2	tr|E1BFL8|E1BFL8_BOVIN	IL1RAP	78.44	2.6304
2	2	tr|Q3ZBX4|Q3ZBX4_BOVIN	CAV1	21.48	2.6301
2	2	sp|Q58DK1|CPT1B_BOVIN	CPT1B	88.45	2.6294
2	2	tr|A0A3Q1M6K0|A0A3Q1M6K0_BOVIN	CPNE5	65.7	2.6163
2	2	sp|P61257|RL26_BOVIN	RPL26	17.25	2.6151
2	2	sp|Q3T0Y8|VAMP8_BOVIN	VAMP8	11.35	2.6149
2	2	tr|Q5XWD0|Q5XWD0_BOVIN	BoLA-DQA	28.18	2.5955
2	2	sp|Q9XT97|PSN1_BOVIN	PSEN1	53.62	2.5934
2	2	tr|A0A3Q1MAZ1|A0A3Q1MAZ1_BOVIN	LOC618737	28.79	2.5871
2	2	tr|A6H7D3|A6H7D3_BOVIN	KRT18	49.22	2.5758
2	2	tr|A0A452DI43|A0A452DI43_BOVIN	PRDX4	30.95	2.5748
2	2	tr|A0A3Q1LWN9|A0A3Q1LWN9_BOVIN	AQP5	57.13	2.5666
2	2	tr|F1N3J7|F1N3J7_BOVIN	SLC26A2	81.49	2.5553
2	2	tr|F1MQT9|F1MQT9_BOVIN	CD44	76.3	2.5543
2	2	tr|A0A3Q1LW75|A0A3Q1LW75_BOVIN	DNAH6	475.38	2.549
2	2	sp|Q92176|COR1A_BOVIN	CORO1A	50.95	2.5341
2	2	tr|F6RFP6|F6RFP6_BOVIN	BSG	34.88	2.5179
2	2	tr|A0A3Q1M633|A0A3Q1M633_BOVIN	MUC1	65.6	2.5132
2	2	tr|E1BN01|E1BN01_BOVIN	DNALI1	29.65	2.505
2	2	sp|Q9BDR7|FCERG_BOVIN	FCER1G	9.46	2.4578
2	2	tr|A6H7H0|A6H7H0_BOVIN	IQGAP3	185.65	2.4512
2	2	sp|P79103|RS4_BOVIN	RPS4	29.58	2.4364
2	2	tr|E1BPC3|E1BPC3_BOVIN	ATP8B1	143.65	2.4351
2	2	tr|A0A3Q1M7E8|A0A3Q1M7E8_BOVIN		23.84	2.4244
2	2	tr|A0A3Q1LN46|A0A3Q1LN46_BOVIN	AFDN	201.22	2.4053
2	2	tr|E1BAI4|E1BAI4_BOVIN	CLIC6	66.71	2.3651
2	2	sp|P13753|HA1B_BOVIN		41.49	2.3568
2	2	sp|Q3ZBT5|STX7_BOVIN	STX7	29.64	2.3557
2	2	tr|Q3B7P0|Q3B7P0_BOVIN	MGC127138	76.76	2.3518
2	2	tr|Q30263|Q30263_BOVIN		30.52	2.346
2	2	tr|A5PK12|A5PK12_BOVIN	CD177	45.97	2.3204
2	2	tr|F1ML72|F1ML72_BOVIN	RPL34	13.28	2.3197
2	2	tr|F1MUP3|F1MUP3_BOVIN	SEC62	45.83	2.3108
2	2	tr|A5PK33|A5PK33_BOVIN	GZMA	28.4	2.3034
2	2	tr|A5PKL9|A5PKL9_BOVIN	MGST1	17.63	2.2997
2	2	tr|A7YW37|A7YW37_BOVIN	CD58	28.69	2.2979
2	2	sp|Q32LJ7|RIBC2_BOVIN	RIBC2	44.67	2.2845
2	2	tr|A0A3Q1MSI5|A0A3Q1MSI5_BOVIN	PKP3	87.84	2.2597
2	2	sp|E1BLK7|MIEAP_BOVIN	SPATA18	60.55	2.2377
2	2	sp|A4FV61|ZN512_BOVIN	ZNF512	64.64	2.2283
2	2	tr|A0A3Q1M6V0|A0A3Q1M6V0_BOVIN	RPS19	25.79	2.2208
2	2	tr|A0A452DJ34|A0A452DJ34_BOVIN	RPL28	22.94	2.21
2	2	tr|E1BMN5|E1BMN5_BOVIN	SPTBN2	271.02	2.1913
2	2	tr|A0A3Q1LXZ2|A0A3Q1LXZ2_BOVIN	LOC521568	144.54	2.1663
2	2	sp|P00423|COX41_BOVIN	COX4I1	19.56	2.1612
2	2	sp|P63243|RACK1_BOVIN	RACK1	35.05	2.1564
2	2	sp|P80724|BASP1_BOVIN	BASP1	23	2.1528
2	2	tr|F1MUF5|F1MUF5_BOVIN	AK9	78.13	2.152
2	2	tr|Q2KIS5|Q2KIS5_BOVIN	HSD17B11	35.07	2.007
2	2	sp|Q3T171|RL36_BOVIN	RPL36	12.22	2.0013
2	2	tr|A0A452DJ23|A0A452DJ23_BOVIN		17.94	1.9984
2	2	sp|Q0II86|SNP29_BOVIN	SNAP29	28.47	1.9864
1	13	tr|E1B975|E1B975_BOVIN		15.48	1.8554
1	3	tr|E1BG46|E1BG46_BOVIN		21.88	1.9938
1	2	tr|A0A3Q1M481|A0A3Q1M481_BOVIN	AP1B1	104.76	4.6427
1	2	tr|E1BCC9|E1BCC9_BOVIN	SNRPD1	14.68	2.8223
1	2	tr|Q3HWE9|Q3HWE9_BOVIN	BoLA	40.03	2.7288
1	1	tr|G5E631|G5E631_BOVIN	DDX3X	73.08	5.9628
1	1	tr|A0A3Q1MIM4|A0A3Q1MIM4_BOVIN	HNRNPH1	51.22	5.071
1	1	sp|Q08DE6|AQP3_BOVIN	AQP3	31.5	4.9616
1	1	sp|P34943|NDUA9_BOVIN	NDUFA9	42.82	4.88
1	1	tr|A0A3Q1MFS2|A0A3Q1MFS2_BOVIN	ACTN4	114.65	4.8685
1	1	tr|A0A3Q1MQI5|A0A3Q1MQI5_BOVIN		16.49	4.7015
1	1	sp|P54281|CLCA1_BOVIN		100.24	4.6811
1	1	sp|Q3T0R4|DRS7B_BOVIN	DHRS7B	35.01	4.6696
1	1	sp|P32007|ADT3_BOVIN	SLC25A6	32.86	4.6337
1	1	tr|A0A3Q1NDR1|A0A3Q1NDR1_BOVIN	HADHA	84.53	4.6147
1	1	sp|Q3ZCI1|TM14C_BOVIN	TMEM14C	11.73	4.5361
1	1	sp|O46415|FRIL_BOVIN	FTL	19.98	4.4235
1	1	tr|O19316|O19316_BOVIN	BoLA-DQA2	9.3	4.3997
1	1	tr|A0A3Q1LTF9|A0A3Q1LTF9_BOVIN	GZMH	28.76	4.3992
1	1	tr|E1B8I3|E1B8I3_BOVIN	LYPD2	13.57	4.3925
1	1	sp|Q95JH2|PLCA_BOVIN	AGPAT1	31.98	4.3439
1	1	tr|A6QLD6|A6QLD6_BOVIN	MYO1B	131.75	4.3118
1	1	tr|G3N0Q8|G3N0Q8_BOVIN	AZU1	26.49	4.2929
1	1	tr|Q29RU5|Q29RU5_BOVIN	RTDR1	41.47	4.2926
1	1	tr|A0A3Q1MPS4|A0A3Q1MPS4_BOVIN	ACTN1	105.42	4.2847
1	1	tr|F1MGK5|F1MGK5_BOVIN	PTPRZ1	254.89	4.2805
1	1	tr|F1MLP3|F1MLP3_BOVIN	BST1	35.12	4.2036
1	1	sp|Q2HJ60|ROA2_BOVIN	HNRNPA2B1	35.98	4.1716
1	1	tr|Q3ZCD3|Q3ZCD3_BOVIN	TAX1BP3	13.71	4.1188
1	1	tr|F1N160|F1N160_BOVIN		33.92	4.1057
1	1	tr|E1BHK2|E1BHK2_BOVIN	ADD1	84.08	4.0762
1	1	tr|F1MRT9|F1MRT9_BOVIN	UTRN	393.84	4.0655
1	1	tr|A0A0K1L5K7|A0A0K1L5K7_BOVIN		40.86	4.0498
1	1	tr|F1MTY3|F1MTY3_BOVIN	LOC100848353	38.78	4.023
1	1	tr|G3N0D8|G3N0D8_BOVIN	CLDN6	23.53	3.9939
1	1	tr|A0A3Q1MBI9|A0A3Q1MBI9_BOVIN	THBD	67.18	3.9614
1	1	tr|A0A3Q1M288|A0A3Q1M288_BOVIN	ATP11A	130.11	3.9559
1	1	tr|Q30264|Q30264_BOVIN	BoLA-DQA2	30.02	3.9531
1	1	tr|F1N6Y9|F1N6Y9_BOVIN	CELSR1	330.94	3.938
1	1	tr|G3MWT2|G3MWT2_BOVIN	BOLA-DQB	29.93	3.9337
1	1	tr|E1B7V8|E1B7V8_BOVIN	PLEKHA4	85.22	3.9321
1	1	tr|E1BCL5|E1BCL5_BOVIN		11.57	3.9242
1	1	sp|Q3T0X6|RS16_BOVIN	RPS16	16.44	3.9152
1	1	tr|A0A3Q1MIQ4|A0A3Q1MIQ4_BOVIN	RGS19	40.58	3.889
1	1	tr|F1MH76|F1MH76_BOVIN		13.37	3.8758
1	1	tr|F1N3U5|F1N3U5_BOVIN	VNN2	59.92	3.8579
1	1	tr|B6VAP7|B6VAP7_BOVIN	CDC42	21.23	3.8441
1	1	tr|G3X6I0|G3X6I0_BOVIN	FCGBP	318.78	3.8247
1	1	tr|A0A3Q1M8F8|A0A3Q1M8F8_BOVIN	LSR	70.33	3.8061
1	1	tr|Q6QRN7|Q6QRN7_BOVIN	TMBIM1	33.93	3.7967
1	1	sp|Q3T0U2|RL14_BOVIN	RPL14	23.42	3.7931
1	1	tr|F1MKX3|F1MKX3_BOVIN	CDH26	78.3	3.7713
1	1	tr|F1MB46|F1MB46_BOVIN	TBC1D10A	59.83	3.7471
1	1	tr|F1MLW8|F1MLW8_BOVIN	LOC100847119	24.61	3.7356
1	1	tr|F1MSF0|F1MSF0_BOVIN	FARP2	114.45	3.7322
1	1	tr|O77974|O77974_BOVIN	Man3	40.87	3.721
1	1	tr|A0A3Q1LR67|A0A3Q1LR67_BOVIN	RPL22	14.95	3.7184
1	1	sp|Q2TBN3|CETN2_BOVIN	CETN2	19.8	3.711
1	1	tr|E1BBX5|E1BBX5_BOVIN	AOX2	148.13	3.7079
1	1	tr|A0JNK5|A0JNK5_BOVIN	FXYD3	7.75	3.6973
1	1	sp|Q6BBL6|CLD4_BOVIN	CLDN4	22.15	3.6962
1	1	tr|F1MX00|F1MX00_BOVIN	CFAP157	60.61	3.6928
1	1	tr|H7BWW0|H7BWW0_BOVIN	CORO1B	54.22	3.6799
1	1	tr|A5D7P7|A5D7P7_BOVIN	ABCB6	93.62	3.6067
1	1	tr|A0A3Q1MEH9|A0A3Q1MEH9_BOVIN	TJP2	132.05	3.5866
1	1	tr|F1MMU4|F1MMU4_BOVIN	H1FX	22.35	3.5855
1	1	tr|G3MZ44|G3MZ44_BOVIN	SLC16A11	45.62	3.5392
1	1	sp|Q3SYU6|CNN2_BOVIN	CNN2	33.42	3.5329
1	1	sp|Q3ZCD0|CD81_BOVIN	CD81	25.84	3.5251
1	1	tr|F1N7C8|F1N7C8_BOVIN	IQCA1	52.08	3.5025
1	1	tr|A0A3Q1LN63|A0A3Q1LN63_BOVIN	SERPINB1	45.69	3.499
1	1	tr|E1BN60|E1BN60_BOVIN	SLC30A1	55.34	3.4869
1	1	sp|Q3ZBL5|PTH2_BOVIN	PTRH2	19.28	3.4717
1	1	tr|A0A3Q1LPB5|A0A3Q1LPB5_BOVIN	RPS8	28.99	3.4676
1	1	sp|Q6Y1E2|PLP2_BOVIN	PLP2	16.63	3.4632
1	1	tr|F1N3R7|F1N3R7_BOVIN	MS4A3	23.88	3.4016
1	1	tr|A0A3Q1MNF2|A0A3Q1MNF2_BOVIN	SLC6A14	76.34	3.392
1	1	tr|A0A3Q1LV98|A0A3Q1LV98_BOVIN	FLNC	290.31	3.3805
1	1	tr|F1N632|F1N632_BOVIN	DDOST	60.31	3.3589
1	1	tr|A0A3Q1M4C7|A0A3Q1M4C7_BOVIN	SLC27A2	71.03	3.3583
1	1	sp|A2VE67|CXB2_BOVIN	GJB2	26.18	3.3548
1	1	tr|E1BPM9|E1BPM9_BOVIN	DNAI2	70.08	3.3154
1	1	tr|A0A452DIB6|A0A452DIB6_BOVIN	ARPC4	20.88	3.3153
1	1	tr|F6QGE6|F6QGE6_BOVIN	ACOT13	25.61	3.3153
1	1	sp|Q58DM3|CD53_BOVIN	CD53	24.09	3.3147
1	1	tr|A4IFV9|A4IFV9_BOVIN	PRG3	24.6	3.3146
1	1	tr|Q3YJG3|Q3YJG3_BOVIN	BoLA	40.42	3.3096
1	1	sp|A6QNX5|K2C78_BOVIN	KRT78	57.43	3.2969
1	1	tr|F1MF33|F1MF33_BOVIN	TTC26	64.09	3.2839
1	1	tr|A0A452DIK7|A0A452DIK7_BOVIN	TUBA1B	50.42	3.2793
1	1	tr|Q3YJF2|Q3YJF2_BOVIN	BoLA	40.47	3.2746
1	1	tr|A0A3Q1MN61|A0A3Q1MN61_BOVIN	LOC616942	42.72	3.2622
1	1	tr|F1N2D3|F1N2D3_BOVIN	TJP1	158.7	3.2486
1	1	tr|O77973|O77973_BOVIN	4221.1	40.79	3.2429
1	1	tr|A0A3Q1M558|A0A3Q1M558_BOVIN	ACTC1	43.54	3.2211
1	1	sp|Q08DU9|HP1B3_BOVIN	HP1BP3	61.44	3.2053
1	1	tr|A0A3Q1LL79|A0A3Q1LL79_BOVIN	NPTN	51.58	3.197
1	1	sp|Q3T0S6|RL8_BOVIN	RPL8	28.01	3.1931
1	1	sp|A6QQP7|DYSF_BOVIN	DYSF	239.16	3.1586
1	1	tr|E1B7S3|E1B7S3_BOVIN	EPB41L3	121.1	3.1586
1	1	sp|P0C0S4|H2AZ_BOVIN	H2AZ1	13.54	3.1454
1	1	sp|Q32LG3|MDHM_BOVIN	MDH2	35.65	3.1343
1	1	tr|Q30299|Q30299_BOVIN	LA-DQB	25.29	3.123
1	1	sp|Q32L77|CI135_BOVIN		26.61	3.1114
1	1	tr|F6RJC2|F6RJC2_BOVIN	CFAP161	36.45	3.1058
1	1	sp|P27674|GTR1_BOVIN	SLC2A1	54.1	3.1053
1	1	sp|Q32LP2|RADI_BOVIN	RDX	68.53	3.0807
1	1	tr|A0A3Q1LPV4|A0A3Q1LPV4_BOVIN	CASK	105.81	3.0778
1	1	sp|Q58DF6|SCAM4_BOVIN	SCAMP4	25.58	3.0764
1	1	sp|Q3SYS6|CHP1_BOVIN	CHP1	22.43	3.0693
1	1	tr|F1MQJ3|F1MQJ3_BOVIN	NECTIN1	56.99	3.0692
1	1	tr|F1MQL2|F1MQL2_BOVIN		120.34	3.0688
1	1	tr|A6H7E3|A6H7E3_BOVIN	PDLIM1	35.8	3.0667
1	1	tr|A0A173FD44|A0A173FD44_BOVIN	BoLA	40.42	3.0592
1	1	sp|Q58DA1|SPEF1_BOVIN	SPEF1	27.09	3.0515
1	1	tr|A0A3Q1NJC6|A0A3Q1NJC6_BOVIN	CTNND2	133.12	3.051
1	1	tr|A0A3Q1MYA3|A0A3Q1MYA3_BOVIN	HCK	62.77	3.0506
1	1	tr|A0A3Q1M905|A0A3Q1M905_BOVIN	RSPH1	38.81	3.0416
1	1	tr|Q5MYT8|Q5MYT8_BOVIN	OAS1	45.11	3.0285
1	1	sp|P02453|CO1A1_BOVIN	COL1A1	138.85	3.0104
1	1	tr|F1N1Z8|F1N1Z8_BOVIN	LOC104975830	16.96	3.0017
1	1	sp|Q3SYU2|EF2_BOVIN	EEF2	95.31	3.0016
1	1	tr|A0A3Q1M5T5|A0A3Q1M5T5_BOVIN	CAMK4	49.87	2.9945
1	1	tr|A7Z024|A7Z024_BOVIN	RP2	39.43	2.9834
1	1	sp|P62833|RAP1A_BOVIN	RAP1A	20.97	2.9713
1	1	tr|F1MBQ8|F1MBQ8_BOVIN	DDX5	82.2	2.9713
1	1	tr|A0A3Q1MUT5|A0A3Q1MUT5_BOVIN	ATP6AP2	42.42	2.9493
1	1	tr|F1N0J3|F1N0J3_BOVIN	ATP11A	128.69	2.9259
1	1	tr|E1BNW4|E1BNW4_BOVIN	TMC4	78.54	2.9186
1	1	sp|Q2HJ81|TBB6_BOVIN	TUBB6	49.87	2.916
1	1	tr|E1BAJ3|E1BAJ3_BOVIN	CCDC40	129.18	2.9115
1	1	sp|Q5E963|ARP5L_BOVIN	ARPC5L	16.93	2.9003
1	1	sp|P33046|CTHL4_BOVIN	CATHL4	16.47	2.8929
1	1	sp|Q3ZCK9|PSA4_BOVIN	PSMA4	29.47	2.8915
1	1	tr|A0A3Q1M9P6|A0A3Q1M9P6_BOVIN	POF1B	69.24	2.8898
1	1	sp|Q5E9Y9|NDK7_BOVIN	NME7	42.57	2.8881
1	1	tr|K7QEK6|K7QEK6_BOVIN	BoLA	40.59	2.884
1	1	tr|A0A3Q1ME65|A0A3Q1ME65_BOVIN	STAT1	94.84	2.8774
1	1	tr|F2FB42|F2FB42_BOVIN	MUC5B	689.44	2.8702
1	1	tr|F1MS25|F1MS25_BOVIN	NDUFS3	30.22	2.8569
1	1	tr|F1MZJ1|F1MZJ1_BOVIN	C7H19orf71	24.51	2.8395
1	1	tr|A0A452DID7|A0A452DID7_BOVIN	UPK1B	29.68	2.8357
1	1	tr|Q3SX33|Q3SX33_BOVIN	THY1	18	2.8243
1	1	tr|Q56JZ6|Q56JZ6_BOVIN		29.93	2.786
1	1	sp|P0CB32|HS71L_BOVIN	HSPA1L	70.35	2.7538
1	1	tr|G3N0E2|G3N0E2_BOVIN	LOC107132672	12.95	2.7275
1	1	tr|G3N3N1|G3N3N1_BOVIN	ARF6	20.07	2.7244
1	1	tr|F1N610|F1N610_BOVIN	BLA-DQB	29.9	2.708
1	1	tr|A0A452DIN2|A0A452DIN2_BOVIN	CATHL5	26.66	2.673
1	1	sp|Q02365|NDUB3_BOVIN	NDUFB3	11.13	2.6571
1	1	tr|G3N3S3|G3N3S3_BOVIN		14.77	2.6518
1	1	tr|A0A3Q1LNQ6|A0A3Q1LNQ6_BOVIN	RPS6KA2	85.58	2.6167
1	1	tr|F1MWU9|F1MWU9_BOVIN	HSPA6	70.53	2.6145
1	1	tr|Q3T156|Q3T156_BOVIN	PLGRKT	17.1	2.6142
1	1	sp|P04394|NDUV2_BOVIN	NDUFV2	27.29	2.6057
1	1	tr|Q30266|Q30266_BOVIN	BoLA-DQB	30.04	2.5949
1	1	tr|E1BLZ1|E1BLZ1_BOVIN	BOLA-DQA2	33.89	2.5936
1	1	tr|Q9BG87|Q9BG87_BOVIN		165.78	2.5826
1	1	sp|Q5E9X4|LRC59_BOVIN	LRRC59	34.86	2.576
1	1	tr|Q3SZG2|Q3SZG2_BOVIN	FAU	14.38	2.564
1	1	tr|Q17QX3|Q17QX3_BOVIN	LOC790858	29.74	2.555
1	1	tr|A0A3Q1M2B9|A0A3Q1M2B9_BOVIN	ARID1A	242.13	2.5474
1	1	tr|E1B976|E1B976_BOVIN	HBE1	16.67	2.5454
1	1	tr|A0A3Q1LNV7|A0A3Q1LNV7_BOVIN	MCEMP1	25.25	2.5285
1	1	tr|Q2KJC5|Q2KJC5_BOVIN	HADH	34.37	2.522
1	1	tr|A0A3Q1LQX6|A0A3Q1LQX6_BOVIN	TPM1	49.09	2.5213
1	1	tr|F1N3J3|F1N3J3_BOVIN	AGR2	19.92	2.5037
1	1	sp|Q3T003|RL18A_BOVIN	RPL18A	20.75	2.4979
1	1	tr|O77976|O77976_BOVIN	3349.1	40.7	2.4851
1	1	tr|G1K1X0|G1K1X0_BOVIN	UQCRC1	52.72	2.4811
1	1	tr|F1MFC6|F1MFC6_BOVIN	FARP1	118.18	2.4776
1	1	tr|A0A3Q1M1C3|A0A3Q1M1C3_BOVIN		8.38	2.4731
1	1	sp|Q32KY1|DRC1_BOVIN	DRC1	84.02	2.4693
1	1	tr|Q9N180|Q9N180_BOVIN		123.11	2.4645
1	1	tr|D4QBB4|D4QBB4_BOVIN	HBB	15.94	2.4635
1	1	tr|A5PK70|A5PK70_BOVIN	NME3	19.07	2.4608
1	1	tr|F1N3R2|F1N3R2_BOVIN		27.51	2.4585
1	1	tr|F1MI38|F1MI38_BOVIN	ICAM1	64.51	2.4369
1	1	tr|F1N040|F1N040_BOVIN	SAXO2	51.95	2.4029
1	1	tr|G8JL06|G8JL06_BOVIN	HIST1H2BJ	13.87	2.3965
1	1	tr|A0A3Q1MDC6|A0A3Q1MDC6_BOVIN	NCSTN	83.99	2.3791
1	1	tr|A0A3Q1MD45|A0A3Q1MD45_BOVIN		44.34	2.3718
1	1	sp|Q3SZR5|F166C_BOVIN	FAM166C	23.36	2.3506
1	1	tr|E1BNY4|E1BNY4_BOVIN	RPS29	6.77	2.3441
1	1	Ig1_sheep		51.53	2.3408
1	1	sp|P40682|VAS1_BOVIN	ATP6AP1	51.75	2.3267
1	1	sp|Q00361|ATP5I_BOVIN	ATP5ME	8.32	2.3245
1	1	tr|A0A452DIB4|A0A452DIB4_BOVIN	NDUFA6	17.79	2.3054
1	1	sp|A2VE13|MAL2_BOVIN	MAL2	19.13	2.3024
1	1	tr|A5D977|A5D977_BOVIN	RALB	23.42	2.2968
1	1	tr|F1N5Z0|F1N5Z0_BOVIN	AQP5	40.3	2.2776
1	1	sp|A6H769|RS7_BOVIN	RPS7	22.11	2.2701
1	1	tr|F1MXY9|F1MXY9_BOVIN	SRSF6	39.7	2.2616
1	1	tr|A0A3Q1MQH2|A0A3Q1MQH2_BOVIN	ARPC3	21.97	2.2558
1	1	tr|F1MR22|F1MR22_BOVIN	PIGR	82.57	2.2504
1	1	sp|P02722|ADT1_BOVIN	SLC25A4	32.95	2.2435
1	1	tr|A0A3Q1MFA8|A0A3Q1MFA8_BOVIN	GNL3L	72.59	2.2431
1	1	tr|A0A3Q1MXQ4|A0A3Q1MXQ4_BOVIN	KIAA1522	111.03	2.242
1	1	sp|Q56JY1|RL35A_BOVIN	RPL35A	12.54	2.2169
1	1	tr|Q2KJE7|Q2KJE7_BOVIN	PSME1	28.68	2.2169
1	1	tr|A0A3Q1NJT2|A0A3Q1NJT2_BOVIN	SSR1	39.01	2.2104
1	1	tr|A0A3Q1M8H9|A0A3Q1M8H9_BOVIN	CAPNS1	30.75	2.194
1	1	tr|A0A3Q1MDV6|A0A3Q1MDV6_BOVIN	RHBDL2	38.1	2.1883
1	1	tr|E1B717|E1B717_BOVIN	ARMC10	37.05	2.1806
1	1	tr|Q0V8B1|Q0V8B1_BOVIN	CFAP126	23.37	2.1736
1	1	sp|Q2T9M4|DRC7_BOVIN	DRC7	103.1	2.1643
1	1	tr|Q3T101|Q3T101_BOVIN	IGL@	24.63	2.1628
1	1	sp|Q10741|ADA10_BOVIN	ADAM10	84.13	2.1559
1	1	sp|Q3SZR8|SRSF3_BOVIN	SRSF3	19.32	2.1519
1	1	tr|A0A5F2P3F6|A0A5F2P3F6_BOVIN	LOC616353	14.82	2.151
1	1	sp|Q02369|NDUB9_BOVIN	NDUFB9	21.77	2.1504
1	1	tr|A0A3Q1MLC3|A0A3Q1MLC3_BOVIN	RPL35A	13.21	2.1454
1	1	tr|F1MDL6|F1MDL6_BOVIN	MCU	39.87	2.1423
1	1	tr|A0A3Q1M6J2|A0A3Q1M6J2_BOVIN	TSPAN15	37.7	2.1374
1	1	tr|F1MYZ4|F1MYZ4_BOVIN	SEMA4B	91.84	2.137
1	1	sp|P04896|GNAS2_BOVIN	GNAS	45.68	2.1077
1	1	tr|A0A3Q1M3U9|A0A3Q1M3U9_BOVIN	CD47	35.34	2.1069
1	1	sp|P05631|ATPG_BOVIN	ATP5F1C	33.05	2.0819
1	1	tr|M5FMW4|M5FMW4_BOVIN	LOC100295741	17.59	2.0772
1	1	sp|P80311|PPIB_BOVIN	PPIB	23.73	2.0646
1	1	tr|A0A452DJY5|A0A452DJY5_BOVIN	MYO1C	125.01	2.0638
1	1	tr|E1BDU8|E1BDU8_BOVIN	LIMA1	84.68	2.0588
1	1	tr|A0A140T8A6|A0A140T8A6_BOVIN	CYB561	30.04	2.0416
1	1	tr|A0A3Q1MQK6|A0A3Q1MQK6_BOVIN	ABI1	52.45	2.0405
1	1	sp|Q3ZCH0|GRP75_BOVIN	HSPA9	73.7	2.0381

## Sheet: tektin_individual_bands
Unique peptides	Total peptides	Protein ID	Gene symbol	MWT(kDa)	AVG
50kDa bands
5	5	tr|F1MX07|F1MX07_BOVIN	TEKT3	56.61	2.6174
2	3	sp|Q2T9Q6|TEKT2_BOVIN	TEKT2	49.85	1.9975
2	2	tr|A8E4P3|A8E4P3_BOVIN	STOM	31.27	2.3786
2	2	sp|O77750|AQP4_BOVIN	AQP4	34.65	2.1605
2	2	sp|Q2TA38|TEKT4_BOVIN	TEKT4	51.91	1.9261
1	2	tr|A6QR35|A6QR35_BOVIN	SCAMP2	36.68	2.5366
1	1	tr|F6RP72|F6RP72_BOVIN	LOC100295712	50.85	2.545
1	1	sp|P09487|PPBT_BOVIN	ALPL	57.16	2.2298
1	1	tr|A0A3Q1LVE3|A0A3Q1LVE3_BOVIN	CD47	34.1	2.0633
10-40kDa bands
9	17	tr|A8E4P3|A8E4P3_BOVIN	STOM	31.27	2.5449
6	6	tr|F1MX07|F1MX07_BOVIN	TEKT3	56.61	2.952
4	4	sp|Q2T9S0|TBB3_BOVIN	TUBB3	50.4	3.5775
3	3	sp|Q3MHM5|TBB4B_BOVIN	TUBB4B	49.8	3.2182
3	3	sp|A6QQ85|UPK3L_BOVIN	UPK3BL1	27.33	3.0921
3	3	sp|Q2T9Q6|TEKT2_BOVIN	TEKT2	49.85	2.9414
3	3	tr|A0A3Q1M442|A0A3Q1M442_BOVIN	TUBB1	55.35	2.9126
3	3	sp|P46193|ANXA1_BOVIN	ANXA1	38.93	2.9009
3	3	sp|Q8SPP7|PGRP1_BOVIN	PGLYRP1	21.05	2.8547
3	3	sp|P68002|VDAC2_BOVIN	VDAC2	31.6	2.6374
3	3	tr|Q3MHW4|Q3MHW4_BOVIN	SQRDL	49.85	2.5971
3	3	sp|Q56JX5|RS25_BOVIN	RPS25	13.73	2.3436
3	3	tr|A0A3Q1LQ87|A0A3Q1LQ87_BOVIN	RPS16	19.06	2.1911
2	2	tr|F6RP72|F6RP72_BOVIN	LOC100295712	50.85	3.35
2	2	tr|E1BAD2|E1BAD2_BOVIN	LOC505658	28.56	3.1899
2	2	tr|A0A3Q1MDK7|A0A3Q1MDK7_BOVIN		15.51	3.1431
2	2	sp|Q2M2T2|CS071_BOVIN	Protein C19orf71 homolog	24.49	2.9781
2	2	tr|A0A3Q1NJ66|A0A3Q1NJ66_BOVIN	SFTPA1	32.61	2.9144
2	2	sp|P19483|ATPA_BOVIN	ATP5F1A	59.68	2.8716
2	2	tr|A0A3Q1LUJ8|A0A3Q1LUJ8_BOVIN	ATP1A1	115.65	2.4663
2	2	sp|Q2KIU7|RSPH9_BOVIN	RSPH9	31.27	2.4204
1	2	tr|A0A3Q1MCG3|A0A3Q1MCG3_BOVIN	NT5E	63.01	2.7318
1	1	sp|Q862I1|RL24_BOVIN	RPL24	17.77	4.0222
1	1	sp|Q2HJ86|TBA1D_BOVIN	TUBA1D	50.25	3.8904
1	1	tr|A0A077S9Q3|A0A077S9Q3_BOVIN	LYZF1	18.69	3.7604
1	1	tr|Q2T9M8|Q2T9M8_BOVIN	SNAP23	23.21	3.6036
1	1	sp|Q6Y1E2|PLP2_BOVIN	PLP2	16.63	3.4755
1	1	tr|E1BAZ9|E1BAZ9_BOVIN	EXOG	41.05	3.3981
1	1	tr|A0A3Q1LR67|A0A3Q1LR67_BOVIN	RPL22	14.95	3.3184
1	1	tr|G3N2H4|G3N2H4_BOVIN	AZU1	28.08	3.1916
1	1	tr|A0A3Q1MWD4|A0A3Q1MWD4_BOVIN	SLC25A5	33.03	3.1876
1	1	sp|Q6BBL6|CLD4_BOVIN	CLDN4	22.15	3.1501
1	1	sp|Q765N9|CLD3_BOVIN	CLDN3	23.37	3.106
1	1	sp|Q3T165|PHB_BOVIN	PHB	29.79	3.1055
1	1	tr|Q29RS1|Q29RS1_BOVIN	HSD17B13	33.39	3.0071
1	1	tr|A0A3Q1NJG8|A0A3Q1NJG8_BOVIN	NPAS2	26.28	2.996
1	1	tr|A6QPT4|A6QPT4_BOVIN	MPO	81.84	2.9872
1	1	tr|G3N0E2|G3N0E2_BOVIN	LOC107132672	12.95	2.9208
1	1	tr|F1MM02|F1MM02_BOVIN	TCTEX1D4	22.9	2.894
1	1	sp|Q32PH8|EF1A2_BOVIN	EEF1A2	50.44	2.8517
1	1	sp|Q56JV1|RS26_BOVIN	RPS26	13.01	2.8503
1	1	tr|A0A3Q1MWP9|A0A3Q1MWP9_BOVIN	RPS14	17.65	2.8219
1	1	tr|G3MWX5|G3MWX5_BOVIN		25.25	2.7911
1	1	tr|A0A3Q1M4L6|A0A3Q1M4L6_BOVIN		17.08	2.5224
1	1	sp|Q5E995|RS6_BOVIN	RPS6	28.65	2.4842
1	1	tr|Q24K01|Q24K01_BOVIN	NUDCD3	40.15	2.4708
1	1	tr|A0A3Q1LTX1|A0A3Q1LTX1_BOVIN		34.19	2.458
1	1	tr|F1N3R2|F1N3R2_BOVIN		27.51	2.4243
1	1	tr|F1MCB3|F1MCB3_BOVIN	STOML3	27.91	2.3986
1	1	tr|A0A452DIF5|A0A452DIF5_BOVIN	HIST1H1C	22.87	2.364
1	1	tr|A0A3Q1NN30|A0A3Q1NN30_BOVIN	ODF3B	40.13	2.3388

## Sheet: tektin vs DMT
Protein ID	Gene symbol	MWT(kDa)	Total peptides of tektin sample	Total peptides of DMT sample
tr|A0A3Q1NE82|A0A3Q1NE82_BOVIN	AHNAK	614.26	151	154
tr|A0A3Q1LNC8|A0A3Q1LNC8_BOVIN	SPTAN1	286.47	43	42
tr|F1MYC9|F1MYC9_BOVIN	SPTBN1	274.22	42	46
tr|F1MQ37|F1MQ37_BOVIN	MYH9	227.06	41	43
tr|F1MX07|F1MX07_BOVIN	TEKT3	56.61	55	6
tr|A0A3Q1LUJ8|A0A3Q1LUJ8_BOVIN	ATP1A1	115.65	33	5
tr|A0A3Q1M9M0|A0A3Q1M9M0_BOVIN	CTNNA1	101.56	33	26
sp|Q2T9Q6|TEKT2_BOVIN	TEKT2	49.85	43	NA
tr|F1MC48|F1MC48_BOVIN	IQGAP1	182.67	29	21
tr|A6QPT4|A6QPT4_BOVIN	MPO	81.84	27	9
tr|A0A3Q1M0Y8|A0A3Q1M0Y8_BOVIN	CROCC2	169.52	26	98
tr|E1BMG2|E1BMG2_BOVIN	DNAH5	528.03	26	71
tr|A0A3Q1MTA5|A0A3Q1MTA5_BOVIN	ANXA8L1	36.79	26	4
sp|Q32KZ9|TEKT1_BOVIN	TEKT1	48.69	24	NA
sp|Q0VCX4|CTNB1_BOVIN	CTNNB1	85.46	26	11
tr|A8E4P3|A8E4P3_BOVIN	STOM	31.27	55	5
sp|P09487|PPBT_BOVIN	ALPL	57.16	38	7
tr|A0A3Q1MAJ8|A0A3Q1MAJ8_BOVIN	ACTN4	117.02	21	6
tr|E1BQ11|E1BQ11_BOVIN	CTNND1	106.67	21	11
tr|F1MU12|F1MU12_BOVIN	KRT8	53.55	20	29
sp|Q8HXQ5|MRP1_BOVIN	ABCC1	171.56	20	NA
tr|F1MGZ5|F1MGZ5_BOVIN	CLCA1	100.21	20	39
sp|P46193|ANXA1_BOVIN	ANXA1	38.93	23	31
sp|P04272|ANXA2_BOVIN	ANXA2	38.59	18	16
tr|F6RP72|F6RP72_BOVIN	LOC100295712	50.85	34	91
tr|F1MXP7|F1MXP7_BOVIN	LOC784768	100.28	18	4
tr|F1N2K8|F1N2K8_BOVIN	PPL	202.76	18	11
tr|E1BM91|E1BM91_BOVIN	DSG3	106.78	17	2
sp|P79135|MX1_BOVIN	MX1	74.76	17	8
tr|F1MJJ0|F1MJJ0_BOVIN	DNAH9	509.69	17	41
sp|Q29S21|K2C7_BOVIN	KRT7	51.55	16	21
tr|A0A3Q1LVC7|A0A3Q1LVC7_BOVIN	EZR	78.7	16	11
tr|A0A3Q1MCG3|A0A3Q1MCG3_BOVIN	NT5E	63.01	20	3
sp|Q2UVX4|CO3_BOVIN	C3	187.14	15	NA
sp|Q2TA38|TEKT4_BOVIN	TEKT4	51.91	18	4
tr|Q58DT9|Q58DT9_BOVIN	ACTA2	45.19	18	75
tr|Q2T9M8|Q2T9M8_BOVIN	SNAP23	23.21	15	3
sp|P08728|K1C19_BOVIN	KRT19	43.86	14	17
tr|A0A3Q1MKK4|A0A3Q1MKK4_BOVIN	PHB2	37.81	14	NA
tr|F1MFC2|F1MFC2_BOVIN	DSG2	122	14	4
tr|A0A3Q1MG04|A0A3Q1MG04_BOVIN	FGB	57.43	16	NA
tr|A0A3Q1MLQ7|A0A3Q1MLQ7_BOVIN	TLN1	270.58	13	5
tr|A0A452DII8|A0A452DII8_BOVIN	ATP5F1B	62.19	13	12
tr|F6QPG2|F6QPG2_BOVIN	SLC4A1	105.7	13	NA
tr|F1N3Y6|F1N3Y6_BOVIN	ABCC3	169.64	13	1
tr|A0A3Q1ND98|A0A3Q1ND98_BOVIN	ATP2B1	137.82	12	1
tr|Q3MHW4|Q3MHW4_BOVIN	SQRDL	49.85	12	10
tr|A0A3Q1MRS3|A0A3Q1MRS3_BOVIN	PLEC	535.22	12	72
tr|F6QND5|F6QND5_BOVIN	FGA	94.68	12	5
sp|Q3T165|PHB_BOVIN	PHB	29.79	12	NA
sp|Q2T9S0|TBB3_BOVIN	TUBB3	50.4	11	101
tr|F1MQD1|F1MQD1_BOVIN	CAPN5	72.99	11	NA
tr|F1MCB3|F1MCB3_BOVIN	STOML3	27.91	12	NA
tr|A0A452DIL8|A0A452DIL8_BOVIN	TUBB2B	49.94	10	83
tr|A0A3Q1MHG7|A0A3Q1MHG7_BOVIN	ANXA4	35.88	10	NA
tr|E1BE64|E1BE64_BOVIN	TSGA10	103.5	10	23
tr|A0A3Q1LZK3|A0A3Q1LZK3_BOVIN	RPS18	19.48	10	6
tr|E1BAD2|E1BAD2_BOVIN	LOC505658	28.56	22	NA
tr|A0A3Q1LMS5|A0A3Q1LMS5_BOVIN	HSPA8	71.72	9	14
tr|F1MM57|F1MM57_BOVIN	MYH14	230.95	9	33
sp|Q3ZBT1|TERA_BOVIN	VCP	89.27	9	21
tr|G3MWR4|G3MWR4_BOVIN	ATP1B1	35	12	NA
tr|A0A3Q1MS21|A0A3Q1MS21_BOVIN	VDAC1	31.6	9	NA
tr|F1MS08|F1MS08_BOVIN	SLC12A2	130.28	9	NA
tr|O62828|O62828_BOVIN		84.76	9	8
tr|A0A3Q1LQ87|A0A3Q1LQ87_BOVIN	RPS16	19.06	9	6
tr|A0A3Q1M4L6|A0A3Q1M4L6_BOVIN		17.08	8	57
tr|Q17QL7|Q17QL7_BOVIN	KRT15	48.97	8	19
tr|E1BIP2|E1BIP2_BOVIN	SLC44A1	72.91	8	NA
sp|P49951|CLH1_BOVIN	CLTC	191.47	8	22
sp|P19483|ATPA_BOVIN	ATP5F1A	59.68	8	8
tr|F1MSN2|F1MSN2_BOVIN	TACSTD2	35.42	8	NA
sp|A6QQ85|UPK3L_BOVIN	UPK3BL1	27.33	8	NA
tr|E1BGG1|E1BGG1_BOVIN	RSPH4A	81.7	8	39
tr|F1MD66|F1MD66_BOVIN	ANXA11	54.18	8	3
tr|F1N3I4|F1N3I4_BOVIN	MYOF	232.58	8	NA
sp|Q2KJC3|MPEG1_BOVIN	MPEG1	78.36	8	NA
tr|A0A3Q1LNB4|A0A3Q1LNB4_BOVIN	DNAH10	525.53	8	29
sp|Q2TBQ5|RL7A_BOVIN	RPL7A	30.01	8	8
sp|Q2KIU7|RSPH9_BOVIN	RSPH9	31.27	8	29
tr|A0A3Q1LKU1|A0A3Q1LKU1_BOVIN		25.06	8	2
tr|A0A3Q1M442|A0A3Q1M442_BOVIN	TUBB1	55.35	8	41
tr|A0A3Q1MFE4|A0A3Q1MFE4_BOVIN	IMMT	83.48	8	6
sp|P0CH28|UBC_BOVIN	UBC	77.52	8	NA
sp|A7MBH5|CC151_BOVIN	CCDC151	72	7	35
tr|A7MBH9|A7MBH9_BOVIN	GNAI2	40.45	7	1
tr|Q3ZC87|Q3ZC87_BOVIN	PKM2	61.39	7	6
tr|A0A3Q1M4F5|A0A3Q1M4F5_BOVIN	ANXA7	58.01	7	1
tr|A0A140T8D2|A0A140T8D2_BOVIN	ITGB1	88.64	7	NA
tr|A5PK71|A5PK71_BOVIN	PACRG	29.27	7	6
sp|Q1JPA0|AL3B1_BOVIN	ALDH3B1	51.77	7	3
tr|A3KN04|A3KN04_BOVIN	RPN1	68.31	7	NA
tr|E1BDQ6|E1BDQ6_BOVIN	NME5	23.74	7	13
tr|A0A3Q1M9V5|A0A3Q1M9V5_BOVIN	SLC25A12	78.94	7	NA
sp|Q0VCX2|BIP_BOVIN	HSPA5	72.36	7	4
sp|O77750|AQP4_BOVIN	AQP4	34.65	7	2
sp|Q2M2T2|CS071_BOVIN	TEKTIP1 (C19orf71 homolog)	24.49	9	NA
tr|A5D7Q2|A5D7Q2_BOVIN		51.64	7	3
sp|P60712|ACTB_BOVIN	ACTB	41.71	6	22
sp|P24627|TRFL_BOVIN	LTF	78.01	6	NA
sp|D3K0R6|AT2B4_BOVIN	ATP2B4	133.71	6	NA
tr|F1N1I6|F1N1I6_BOVIN	GSN	92.03	6	17
tr|A0A3Q8WRY0|A0A3Q8WRY0_BOVIN	S100A9	17.09	6	NA
sp|Q3SZK8|NHRF1_BOVIN	SLC9A3R1	39.58	6	5
tr|A0A3Q1N1R0|A0A3Q1N1R0_BOVIN	EFHC2	85.4	6	33
tr|E1B6Z6|E1B6Z6_BOVIN	LCN2	22.97	6	NA
tr|M5FJX0|M5FJX0_BOVIN	MSLN	44.26	6	NA
tr|E1BKT9|E1BKT9_BOVIN	DSP	332.2	6	15
tr|Q29RS1|Q29RS1_BOVIN	HSD17B13	33.39	6	4
sp|P68002|VDAC2_BOVIN	VDAC2	31.6	6	NA
tr|E1BKH1|E1BKH1_BOVIN	EFHC1	73.98	6	30
tr|A0A452DIA7|A0A452DIA7_BOVIN	RPS2	32.96	6	NA
sp|E1BPK6|MYO6_BOVIN	MYO6	149.52	6	1
sp|P12234|MPCP_BOVIN	SLC25A3	40.11	6	1
tr|D6RVQ8|D6RVQ8_BOVIN	Lyn	58.72	6	2
tr|A0A3Q1MP67|A0A3Q1MP67_BOVIN	YWHAE	30.09	6	5
sp|Q3T169|RS3_BOVIN	RPS3	26.67	6	15
tr|G3N206|G3N206_BOVIN		14.85	6	NA
tr|A0A452DIF5|A0A452DIF5_BOVIN	HIST1H1C	22.87	9	34
tr|E1BI37|E1BI37_BOVIN	BOLA	49.55	6	NA
tr|Q32L54|Q32L54_BOVIN	SPAG6	55.41	6	7
sp|A6H782|TEKT3_BOVIN	TEKT3	56.65	5	3
sp|Q9TTK8|KCRU_BOVIN	CKMT1	46.87	5	2
tr|E1BAZ9|E1BAZ9_BOVIN	EXOG	41.05	5	NA
sp|P11181|ODB2_BOVIN	DBT	53.38	5	16
tr|F1MK55|F1MK55_BOVIN	DNAH2	507.97	5	23
tr|F1MUC1|F1MUC1_BOVIN	LOC515333	140.86	5	NA
tr|A0A3Q1MWP9|A0A3Q1MWP9_BOVIN	RPS14	17.65	5	NA
tr|A5PJY9|A5PJY9_BOVIN	CPNE3	59.58	5	NA
tr|A0A3Q1MS82|A0A3Q1MS82_BOVIN	RPN2	71.02	5	NA
tr|A0A452DIB2|A0A452DIB2_BOVIN	STX4	50.17	5	NA
sp|P68530|COX2_BOVIN	MT-CO2	26	5	1
tr|A0A3Q1NIV4|A0A3Q1NIV4_BOVIN	SLC12A7	99.53	5	NA
sp|Q5XQN5|K2C5_BOVIN	KRT5	62.9	5	29
sp|A8E4N3|RSPH3_BOVIN	RSPH3	68.66	5	15
tr|A6QLC4|A6QLC4_BOVIN	CDH1	97.91	5	2
sp|Q862I1|RL24_BOVIN	RPL24	17.77	5	NA
tr|F1MC70|F1MC70_BOVIN	CCDC170	74.16	5	31
sp|P60661|MYL6_BOVIN	MYL6	16.92	5	4
tr|A0A3Q1NJG8|A0A3Q1NJG8_BOVIN	NPAS2	26.28	5	1
tr|F1MJ11|F1MJ11_BOVIN	PKP4	126.06	5	1
tr|F1N724|F1N724_BOVIN	DNAH11	518	5	16
sp|P22292|M2OM_BOVIN	SLC25A11	34.15	5	1
sp|Q56JX5|RS25_BOVIN	RPS25	13.73	5	1
IgaT_bovine		50.59	5	NA
tr|Q0VCK1|Q0VCK1_BOVIN	MYADM	35.29	5	NA
tr|E1B7Q2|E1B7Q2_BOVIN	AK7	82.96	5	22
tr|A0A3Q1LTX1|A0A3Q1LTX1_BOVIN		34.19	5	2
sp|Q5E9E1|PDLI1_BOVIN	PDLIM1	35.86	5	NA
tr|F1N5H8|F1N5H8_BOVIN	DDX31	80.95	5	1
sp|Q5E947|PRDX1_BOVIN	PRDX1	22.2	5	NA
tr|Q2KHZ6|Q2KHZ6_BOVIN	CD48	27.57	5	NA
tr|A0A3Q1LM43|A0A3Q1LM43_BOVIN	DNAJB6	39.59	5	12
tr|E1BPV0|E1BPV0_BOVIN	ARMC3	95.74	5	16
tr|F1ME65|F1ME65_BOVIN	CKAP4	64.49	5	3
tr|E1BH06|E1BH06_BOVIN	C4A	192.68	5	NA
sp|Q2HJ86|TBA1D_BOVIN	TUBA1D	50.25	5	49
tr|F1N169|F1N169_BOVIN	FLNA	280.75	5	4
tr|E1BLG0|E1BLG0_BOVIN	AK8	56.65	5	25
tr|A0A3Q1LUV6|A0A3Q1LUV6_BOVIN	VAMP5	18.13	4	NA
sp|Q2TBR5|F166B_BOVIN	FAM166B	30.49	4	18
sp|Q3T0L5|EPCAM_BOVIN	EPCAM	34.84	4	NA
sp|Q3MHM5|TBB4B_BOVIN	TUBB4B	49.8	4	109
tr|G3MX78|G3MX78_BOVIN	DCDC2B	37.02	4	8
sp|Q08DS7|AP1B1_BOVIN	AP2B1	105.64	4	NA
tr|F1MZT4|F1MZT4_BOVIN	MX2	81.39	4	3
tr|A0A3Q1MFC3|A0A3Q1MFC3_BOVIN	S100A11	15.08	4	NA
tr|D3IVZ2|D3IVZ2_BOVIN	DDX3Y	73.2	4	1
tr|Q3SZW9|Q3SZW9_BOVIN	DNAJB13	36.05	4	19
sp|Q28009|FUS_BOVIN	FUS	52.28	4	NA
tr|A7E336|A7E336_BOVIN	RPLP0	35.48	4	4
tr|A0A3Q1LHX4|A0A3Q1LHX4_BOVIN	SLC25A13	74.99	4	NA
tr|A0A3Q1MHB0|A0A3Q1MHB0_BOVIN	EGFR	133.85	4	NA
sp|Q6B857|CFA20_BOVIN	CFAP20	22.73	4	2
tr|F1MZ12|F1MZ12_BOVIN	LGALS9	39.32	4	4
tr|A0A3Q1LUY1|A0A3Q1LUY1_BOVIN	SCRIB	172.68	4	4
sp|P63097|GNAI1_BOVIN	GNAI1	40.34	4	1
tr|A0A3Q1MDK7|A0A3Q1MDK7_BOVIN		15.51	4	58
sp|Q765N9|CLD3_BOVIN	CLDN3	23.37	4	NA
tr|E1BKF9|E1BKF9_BOVIN	CFAP52	68.59	4	19
tr|E1BGJ7|E1BGJ7_BOVIN	ATP6V0A4	95.69	4	NA
tr|A0A3Q1MJ67|A0A3Q1MJ67_BOVIN	CFAP45	66.62	4	44
tr|A0A3Q1M657|A0A3Q1M657_BOVIN	RPS7	29.22	4	3
tr|A0A3Q1MRM3|A0A3Q1MRM3_BOVIN	ITGB4	200.15	4	NA
sp|Q8SPP7|PGRP1_BOVIN	PGLYRP1	21.05	4	NA
tr|A0A3Q1MDV9|A0A3Q1MDV9_BOVIN	ROPN1L	24.95	4	3
sp|Q5E9F5|TAGL2_BOVIN	TAGLN2	22.41	4	NA
tr|G5E513|G5E513_BOVIN		48.08	4	2
tr|E1BNC9|E1BNC9_BOVIN	ANK3	123.79	4	5
tr|A5D792|A5D792_BOVIN	DCK	17.67	4	18
tr|A0A3Q1MU93|A0A3Q1MU93_BOVIN		13.78	4	NA
tr|Q3ZCJ6|Q3ZCJ6_BOVIN	EPHX1	52.16	4	NA
tr|A0A3Q1MTZ5|A0A3Q1MTZ5_BOVIN	SLC25A1	34.16	4	NA
tr|A0A3Q1MFG3|A0A3Q1MFG3_BOVIN	RPSA	35.02	4	3
tr|A0A452DIV7|A0A452DIV7_BOVIN	ITGA3	118.41	4	NA
tr|A0A3S5ZPC1|A0A3S5ZPC1_BOVIN	SYPL1	28.12	4	NA
tr|E1B8W3|E1B8W3_BOVIN	ARMC4	115.79	4	12
tr|F1MHN8|F1MHN8_BOVIN	ALCAM	64.75	4	NA
sp|A3KMY4|CTL4_BOVIN	SLC44A4	78.89	4	NA
tr|F1MJU5|F1MJU5_BOVIN	BOLA-DRB3	30.54	4	NA
tr|G3N262|G3N262_BOVIN	RPS3A	29.91	4	NA
tr|A0A3Q1LTG0|A0A3Q1LTG0_BOVIN	EPB41	86.84	4	15
sp|A6QNP9|CCD69_BOVIN	CCDC69	34	4	NA
tr|A0A3Q1MDI0|A0A3Q1MDI0_BOVIN	CLCA3	102.69	4	NA
sp|A6QLG5|RS9_BOVIN	RPS9	22.58	4	3
tr|A0A3Q1MLQ2|A0A3Q1MLQ2_BOVIN	RPL10	38.57	4	3
sp|P68432|H31_BOVIN		15.39	4	11
tr|Q0IIA4|Q0IIA4_BOVIN	GP2	59.19	4	NA
tr|A0A3Q1NKP5|A0A3Q1NKP5_BOVIN	ACTBL2	41.84	6	6
sp|P30932|CD9_BOVIN	CD9	25.24	5	NA
tr|A0A3Q1MFX6|A0A3Q1MFX6_BOVIN	CD47	35.86	4	NA
tr|A0A3Q1MIV3|A0A3Q1MIV3_BOVIN	LOC616942	49.42	4	NA
tr|A0A3Q1MWA3|A0A3Q1MWA3_BOVIN	RAB1B	32.28	4	NA
sp|Q3T067|SCPDL_BOVIN	SCCPDH	47.29	4	NA
tr|G3N2H4|G3N2H4_BOVIN	AZU1	28.08	3	NA
tr|A0A3Q1MA43|A0A3Q1MA43_BOVIN	IFITM1	20.22	3	NA
sp|Q3T057|RL23_BOVIN	RPL23	14.86	3	NA
tr|A0A3Q1N2Q9|A0A3Q1N2Q9_BOVIN	AK1	25.18	3	NA
tr|A7Z066|A7Z066_BOVIN	CANX	67.73	3	NA
tr|Q95394|Q95394_BOVIN	D18.2	41.15	3	NA
tr|A0A3Q1MLW0|A0A3Q1MLW0_BOVIN	PPP1CC	38.52	3	NA
tr|Q3ZCA7|Q3ZCA7_BOVIN	GNAI3	40.51	3	NA
tr|G3MWP1|G3MWP1_BOVIN	ELANE	31.01	3	3
sp|P68103|EF1A1_BOVIN	EEF1A1	50.11	3	3
sp|Q04467|IDHP_BOVIN	IDH2	50.71	3	NA
tr|F1MIU3|F1MIU3_BOVIN	TMC5	113.42	3	NA
tr|E1BKT3|E1BKT3_BOVIN	ERBIN	162.83	3	NA
tr|E1BMD1|E1BMD1_BOVIN	CFAP43	192.38	3	27
sp|O02741|ISG15_BOVIN	ISG15	17.3	3	4
sp|Q5E995|RS6_BOVIN	RPS6	28.65	3	4
sp|Q27991|MYH10_BOVIN	MYH10	228.96	3	5
tr|F1MBB7|F1MBB7_BOVIN	TGM1	93.02	3	3
tr|A0A1B0Z542|A0A1B0Z542_BOVIN	HspB1	22.27	3	11
tr|A0A3Q1NJ66|A0A3Q1NJ66_BOVIN	SFTPA1	32.61	3	3
sp|Q0P561|SNTAN_BOVIN	SNTN	16.24	3	2
sp|A5D7D1|ACTN4_BOVIN	ACTN4	104.86	3	1
sp|Q08DB4|CPNE1_BOVIN	CPNE1	58.89	3	3
tr|G3N1C8|G3N1C8_BOVIN	DNAH1	366.01	3	16
sp|Q2HJ49|MOES_BOVIN	MSN	67.93	3	NA
tr|A0A140T867|A0A140T867_BOVIN	KRT17	48.71	3	23
tr|A6H783|A6H783_BOVIN	VDAC5P	30.85	3	NA
tr|A0A3Q1MWD4|A0A3Q1MWD4_BOVIN	SLC25A5	33.03	3	1
sp|Q32LL2|STML2_BOVIN	STOML2	38.71	3	NA
tr|F2FB38|F2FB38_BOVIN	MUC16	531.56	3	NA
tr|G5E5T5|G5E5T5_BOVIN		56.01	3	2
tr|A0A3Q1MG36|A0A3Q1MG36_BOVIN	BOLA-N	44.49	3	NA
sp|P81287|ANXA5_BOVIN	ANXA5	36.07	3	NA
tr|F1MD24|F1MD24_BOVIN	SLC5A1	73.05	3	NA
sp|Q3ZBG9|PLS2_BOVIN	PLSCR2	32.55	3	NA
tr|G3X709|G3X709_BOVIN	CYBB	92.88	3	NA
sp|Q3MHN2|CO9_BOVIN	C9	61.96	3	NA
tr|A0A452DIT4|A0A452DIT4_BOVIN	DBNL	48.27	3	3
tr|M5FHL5|M5FHL5_BOVIN	NDUFB10	20.95	3	NA
tr|G5E5A9|G5E5A9_BOVIN	FN1	285.07	3	NA
tr|A6H7H4|A6H7H4_BOVIN	UGT2A3	60.36	3	1
tr|A0A3Q1MUJ8|A0A3Q1MUJ8_BOVIN	PLXNB2	228.21	3	NA
tr|E1BP40|E1BP40_BOVIN	CFAP61	141.05	3	6
tr|A6QQN6|A6QQN6_BOVIN	SMPDL3B	50.74	3	NA
sp|Q2KJD0|TBB5_BOVIN	TUBB5	49.64	3	5
sp|Q29455|DNJC5_BOVIN	DNAJC5	22.12	3	NA
sp|Q0VCM0|S10AG_BOVIN	S100A16	11.77	3	2
tr|G3N093|G3N093_BOVIN	CDCP1	93.07	3	NA
tr|A0A3Q1N9V7|A0A3Q1N9V7_BOVIN	WASF2	70.19	3	NA
sp|Q32PH8|EF1A2_BOVIN	EEF1A2	50.44	3	2
tr|A0A3Q1MS24|A0A3Q1MS24_BOVIN	ATP6V0A1	98.65	3	NA
tr|A0A3Q1M7H9|A0A3Q1M7H9_BOVIN		48.18	3	NA
tr|A0A3Q1LJB2|A0A3Q1LJB2_BOVIN	KRT13	47.39	3	7
sp|P58352|GTR3_BOVIN	SLC2A3	53.98	3	NA
sp|Q8MJ05|RP1_BOVIN	RP1	233.83	3	16
sp|P13621|ATPO_BOVIN	ATP5PO	23.3	3	NA
tr|E1BKZ1|E1BKZ1_BOVIN	GSR	56.33	3	NA
tr|A2VDN7|A2VDN7_BOVIN	HNRNPU	90.4	3	NA
tr|F1MT41|F1MT41_BOVIN	PTGFRN	98.6	3	NA
tr|Q32KZ3|Q32KZ3_BOVIN	LRRC18	28.71	3	NA
sp|Q3T0V4|RS11_BOVIN	RPS11	18.42	3	2
tr|G3MYC1|G3MYC1_BOVIN		17.31	3	NA
sp|Q3ZC13|AP2M1_BOVIN	AP2M1	49.62	3	NA
tr|A0A0A8J2N9|A0A0A8J2N9_BOVIN	ASCT2	56.41	3	NA
tr|A0A452DIW7|A0A452DIW7_BOVIN	CD151	54.96	3	NA
tr|A0A3Q1MMQ9|A0A3Q1MMQ9_BOVIN	SUB1	18.79	3	7
sp|Q3T0Q4|NDKB_BOVIN	NME2	17.3	3	NA
tr|Q1RMS1|Q1RMS1_BOVIN	TCIRG1	92.59	3	NA
tr|A0A3Q1LTA7|A0A3Q1LTA7_BOVIN	MLF1	32.58	3	68
tr|Q3SZK3|Q3SZK3_BOVIN	GHITM	37	3	NA
sp|P15396|ENPP3_BOVIN	ENPP3	99.46	3	NA
tr|A0A3Q1MMP2|A0A3Q1MMP2_BOVIN	SAMM50	61.77	3	NA
tr|A0A5A4U7U6|A0A5A4U7U6_BOVIN	hsp70	70.53	3	1
sp|P00426|COX5A_BOVIN	COX5A	16.72	3	NA
sp|Q32PB0|SSBP_BOVIN	SSBP1	17.2	3	NA
sp|P63026|VAMP2_BOVIN	VAMP2	12.64	2	NA
tr|Q95397|Q95397_BOVIN	MHC	27.94	2	NA
tr|A0A452DIG5|A0A452DIG5_BOVIN	MGST3	18.22	2	NA
tr|A0A452DIW1|A0A452DIW1_BOVIN	RPL10	34.52	2	NA
sp|Q3MHP3|S10AE_BOVIN	S100A14	11.4	2	3
sp|Q3B7N4|CLD7_BOVIN	CLDN7	22.36	2	NA
tr|F1N1S0|F1N1S0_BOVIN	SSBP1	17.18	2	NA
sp|P47865|AQP1_BOVIN	AQP1	28.78	2	NA
tr|A0A3Q1MX79|A0A3Q1MX79_BOVIN	PLPP2	33.52	2	NA
tr|A0A3Q1ME53|A0A3Q1ME53_BOVIN		21.82	2	7
tr|A0A3Q1LVU1|A0A3Q1LVU1_BOVIN	FTH1	24.66	2	NA
tr|A6QR35|A6QR35_BOVIN	SCAMP2	36.68	2	NA
sp|Q6L708|CLD1_BOVIN	CLDN1	22.85	2	NA
tr|A0A3Q1MIK4|A0A3Q1MIK4_BOVIN	PLPP1	32.13	2	NA
sp|Q9TVC8|HB21_BOVIN	BoLA-DQB	30.1	2	NA
tr|E1BKM4|E1BKM4_BOVIN	PDCD6IP	96.82	2	1
tr|F1MKE9|F1MKE9_BOVIN	SPTB	268.25	2	84
sp|Q3ZBT6|TRA2B_BOVIN	TRA2B	33.65	2	4
sp|Q3MHR5|SRSF2_BOVIN	SRSF2	25.46	2	8
tr|A0A3Q1MH44|A0A3Q1MH44_BOVIN	RPL18	36.01	2	9
tr|F6RBS0|F6RBS0_BOVIN	GLIPR2	17.23	2	NA
tr|A5D9E7|A5D9E7_BOVIN	HADHB	53.67	2	3
tr|F1MI43|F1MI43_BOVIN	SPA17	16.95	2	9
sp|Q56JU9|RS24_BOVIN	RPS24	15.19	2	2
tr|A6QNL0|A6QNL0_BOVIN	CD14	39.9	2	NA
tr|A0A3Q1N716|A0A3Q1N716_BOVIN	KIAA1217	212.41	2	3
sp|Q9BGI3|PRDX2_BOVIN	PRDX2	21.93	2	3
tr|F1MVK1|F1MVK1_BOVIN	LOC107131209	192.1	2	NA
tr|A0A3Q1LSG0|A0A3Q1LSG0_BOVIN	KRT42	50.3	2	4
tr|A0A3Q1LV73|A0A3Q1LV73_BOVIN	AHNAK2	592.65	2	NA
sp|Q56JV1|RS26_BOVIN	RPS26	13.01	2	NA
tr|A0A3Q1M7I7|A0A3Q1M7I7_BOVIN	CFAP57	151.31	2	37
tr|Q3YJH0|Q3YJH0_BOVIN	BoLA	40.64	2	NA
tr|Q95111|Q95111_BOVIN	BoLA	28.39	2	NA
sp|Q2NKY7|SEPT2_BOVIN	SEPTIN2	41.55	2	NA
tr|A0A3Q1MJQ1|A0A3Q1MJQ1_BOVIN	LOC112445732	16.47	2	NA
tr|A0A3Q1M7D1|A0A3Q1M7D1_BOVIN	DNAH12	454.01	2	55
tr|A0A3Q1M8K4|A0A3Q1M8K4_BOVIN	ITGA6	121.69	2	NA
sp|Q95M77|RHBG_BOVIN	RHBG	49.16	2	NA
sp|Q3T087|RL11_BOVIN	RPL11	20.24	2	3
tr|E1BCP0|E1BCP0_BOVIN	TRPV4	98.17	2	NA
sp|Q05927|5NTD_BOVIN	NT5E	62.93	2	NA
tr|F1MJS9|F1MJS9_BOVIN	PTPRC	139.36	2	NA
tr|Q9GKR3|Q9GKR3_BOVIN	VCAM1	81.35	2	NA
tr|A0A3Q1LSI9|A0A3Q1LSI9_BOVIN	CALM2	17.79	2	7
sp|Q0VBZ9|MRP_BOVIN	MARCKSL1	19.81	2	NA
tr|F1MM02|F1MM02_BOVIN	TCTEX1D4	22.9	2	2
tr|A6QLN6|A6QLN6_BOVIN	MYH11	227.51	2	2
tr|F1MGU7|F1MGU7_BOVIN	FGG	50.2	2	NA
tr|A6H7H3|A6H7H3_BOVIN	HSD17B12	34.91	2	NA
tr|Q1RMW0|Q1RMW0_BOVIN	PLSCR3	32.2	2	NA
tr|Q8SNI8|Q8SNI8_BOVIN	BoLA	40.37	2	NA
sp|Q2TBX5|SSRD_BOVIN	SSR4	18.8	2	NA
tr|F1MI95|F1MI95_BOVIN	ERMP1	103.16	2	NA
tr|Q3T069|Q3T069_BOVIN	C11orf16	52.69	2	4
sp|P22226|CTHL1_BOVIN	CATHL1	17.59	2	4
sp|Q17R14|MYO1D_BOVIN	MYO1D	115.87	2	NA
tr|F1N611|F1N611_BOVIN	EPB41L1	101.95	2	NA
tr|F1MLZ1|F1MLZ1_BOVIN	CYBRD1	31.53	2	NA
sp|Q32KS2|DNAI1_BOVIN	DNAI1	79.84	2	24
tr|A0A140T888|A0A140T888_BOVIN	PI4KA	235.13	2	NA
tr|F1MT46|F1MT46_BOVIN	SLC5A5	63.83	2	NA
tr|G3N150|G3N150_BOVIN	UGT2A1	60.19	2	NA
tr|F1MGR1|F1MGR1_BOVIN	SLC28A3	77.23	2	NA
tr|A0A452DJ80|A0A452DJ80_BOVIN	MYCBP	14.04	2	11
tr|F1MD34|F1MD34_BOVIN	NIBAN2	110.05	2	NA
tr|G3MWX5|G3MWX5_BOVIN		25.25	2	6
sp|Q3ZCC8|TPPP3_BOVIN	TPPP3	18.93	2	NA
tr|F1MHK2|F1MHK2_BOVIN	SLC9A1	90.92	2	NA
tr|A0A3Q1MYU9|A0A3Q1MYU9_BOVIN	SPACA9	25.12	2	4
tr|F1MTF4|F1MTF4_BOVIN	GZMB	27.42	2	NA
tr|F1N2N9|F1N2N9_BOVIN	CCDC114	77.52	2	28
tr|G3MZG7|G3MZG7_BOVIN		17.84	2	3
tr|A0A3Q1MMT8|A0A3Q1MMT8_BOVIN		59.85	2	1
tr|Q3ZBE8|Q3ZBE8_BOVIN	CMTM6	20.21	2	NA
tr|E1B9R5|E1B9R5_BOVIN	DNAH8	540.91	2	NA
tr|A0A3Q1M993|A0A3Q1M993_BOVIN	VWA7	99.89	2	NA
tr|E1BNR7|E1BNR7_BOVIN	VANGL1	61.27	2	NA
tr|F1MX60|F1MX60_BOVIN	CYFIP2	145.54	2	NA
tr|F1MLD7|F1MLD7_BOVIN	EFR3A	92.78	2	NA
tr|F1MQ65|F1MQ65_BOVIN	MYO1E	126.9	2	5
sp|A7YWC4|ATAD3_BOVIN	ATAD3	66.07	2	4
sp|O77834|PRDX6_BOVIN	PRDX6	25.05	2	NA
sp|Q3B7M5|LASP1_BOVIN	LASP1	29.66	2	1
tr|A0A3S5ZPB1|A0A3S5ZPB1_BOVIN	MTCH2	33.26	2	NA
tr|A0A3Q1LM20|A0A3Q1LM20_BOVIN	LOC112445649	15	2	NA
tr|A0A3Q1M9U0|A0A3Q1M9U0_BOVIN	ATP2A2	114.77	2	NA
tr|E1BCG0|E1BCG0_BOVIN	C3H1orf87	61.38	2	15
tr|E1BIG6|E1BIG6_BOVIN	TFRC	85.39	2	NA
sp|Q3T0F4|RS10_BOVIN	RPS10	18.89	2	NA
tr|A0A3Q1LST0|A0A3Q1LST0_BOVIN		24.12	2	4
tr|A0A3Q1MCJ7|A0A3Q1MCJ7_BOVIN	RPS14	16.26	2	4
tr|F1MDK8|F1MDK8_BOVIN	SLC25A31	35.63	2	NA
tr|E1BFL8|E1BFL8_BOVIN	IL1RAP	78.44	2	NA
tr|Q3ZBX4|Q3ZBX4_BOVIN	CAV1	21.48	2	NA
sp|Q58DK1|CPT1B_BOVIN	CPT1B	88.45	2	NA
tr|A0A3Q1M6K0|A0A3Q1M6K0_BOVIN	CPNE5	65.7	2	NA
sp|P61257|RL26_BOVIN	RPL26	17.25	2	2
sp|Q3T0Y8|VAMP8_BOVIN	VAMP8	11.35	2	NA
tr|Q5XWD0|Q5XWD0_BOVIN	BoLA-DQA	28.18	2	NA
sp|Q9XT97|PSN1_BOVIN	PSEN1	53.62	2	NA
tr|A0A3Q1MAZ1|A0A3Q1MAZ1_BOVIN	LOC618737	28.79	2	NA
tr|A6H7D3|A6H7D3_BOVIN	KRT18	49.22	2	11
tr|A0A452DI43|A0A452DI43_BOVIN	PRDX4	30.95	2	3
tr|A0A3Q1LWN9|A0A3Q1LWN9_BOVIN	AQP5	57.13	2	NA
tr|F1N3J7|F1N3J7_BOVIN	SLC26A2	81.49	2	NA
tr|F1MQT9|F1MQT9_BOVIN	CD44	76.3	2	NA
tr|A0A3Q1LW75|A0A3Q1LW75_BOVIN	DNAH6	475.38	2	54
sp|Q92176|COR1A_BOVIN	CORO1A	50.95	2	3
tr|F6RFP6|F6RFP6_BOVIN	BSG	34.88	2	NA
tr|A0A3Q1M633|A0A3Q1M633_BOVIN	MUC1	65.6	2	NA
tr|E1BN01|E1BN01_BOVIN	DNALI1	29.65	2	17
sp|Q9BDR7|FCERG_BOVIN	FCER1G	9.46	2	NA
tr|A6H7H0|A6H7H0_BOVIN	IQGAP3	185.65	2	NA
sp|P79103|RS4_BOVIN	RPS4	29.58	2	11
tr|E1BPC3|E1BPC3_BOVIN	ATP8B1	143.65	2	NA
tr|A0A3Q1M7E8|A0A3Q1M7E8_BOVIN		23.84	2	NA
tr|A0A3Q1LN46|A0A3Q1LN46_BOVIN	AFDN	201.22	2	NA
tr|E1BAI4|E1BAI4_BOVIN	CLIC6	66.71	2	NA
sp|P13753|HA1B_BOVIN		41.49	2	NA
sp|Q3ZBT5|STX7_BOVIN	STX7	29.64	2	NA
tr|Q3B7P0|Q3B7P0_BOVIN	MGC127138	76.76	2	4
tr|Q30263|Q30263_BOVIN		30.52	2	NA
tr|A5PK12|A5PK12_BOVIN	CD177	45.97	2	NA
tr|F1ML72|F1ML72_BOVIN	RPL34	13.28	2	NA
tr|F1MUP3|F1MUP3_BOVIN	SEC62	45.83	2	NA
tr|A5PK33|A5PK33_BOVIN	GZMA	28.4	2	NA
tr|A5PKL9|A5PKL9_BOVIN	MGST1	17.63	2	NA
tr|A7YW37|A7YW37_BOVIN	CD58	28.69	2	NA
sp|Q32LJ7|RIBC2_BOVIN	RIBC2	44.67	2	19
tr|A0A3Q1MSI5|A0A3Q1MSI5_BOVIN	PKP3	87.84	2	NA
sp|E1BLK7|MIEAP_BOVIN	SPATA18	60.55	2	12
sp|A4FV61|ZN512_BOVIN	ZNF512	64.64	2	NA
tr|A0A3Q1M6V0|A0A3Q1M6V0_BOVIN	RPS19	25.79	2	5
tr|A0A452DJ34|A0A452DJ34_BOVIN	RPL28	22.94	2	2
tr|E1BMN5|E1BMN5_BOVIN	SPTBN2	271.02	2	2
tr|A0A3Q1LXZ2|A0A3Q1LXZ2_BOVIN	LOC521568	144.54	2	NA
sp|P00423|COX41_BOVIN	COX4I1	19.56	2	NA
sp|P63243|RACK1_BOVIN	RACK1	35.05	2	8
sp|P80724|BASP1_BOVIN	BASP1	23	2	NA
tr|F1MUF5|F1MUF5_BOVIN	AK9	78.13	2	11
tr|Q2KIS5|Q2KIS5_BOVIN	HSD17B11	35.07	2	NA
sp|Q3T171|RL36_BOVIN	RPL36	12.22	2	NA
tr|A0A452DJ23|A0A452DJ23_BOVIN		17.94	2	3
sp|Q0II86|SNP29_BOVIN	SNAP29	28.47	2	NA
tr|E1B975|E1B975_BOVIN		15.48	13	NA
tr|E1BG46|E1BG46_BOVIN		21.88	3	NA
tr|A0A3Q1M481|A0A3Q1M481_BOVIN	AP1B1	104.76	2	NA
tr|E1BCC9|E1BCC9_BOVIN	SNRPD1	14.68	2	NA
tr|Q3HWE9|Q3HWE9_BOVIN	BoLA	40.03	2	NA
tr|G5E631|G5E631_BOVIN	DDX3X	73.08	1	1
tr|A0A3Q1MIM4|A0A3Q1MIM4_BOVIN	HNRNPH1	51.22	1	1
sp|Q08DE6|AQP3_BOVIN	AQP3	31.5	1	NA
sp|P34943|NDUA9_BOVIN	NDUFA9	42.82	1	NA
tr|A0A3Q1MFS2|A0A3Q1MFS2_BOVIN	ACTN4	114.65	1	1
tr|A0A3Q1MQI5|A0A3Q1MQI5_BOVIN		16.49	1	NA
sp|P54281|CLCA1_BOVIN		100.24	1	1
sp|Q3T0R4|DRS7B_BOVIN	DHRS7B	35.01	1	1
sp|P32007|ADT3_BOVIN	SLC25A6	32.86	1	2
tr|A0A3Q1NDR1|A0A3Q1NDR1_BOVIN	HADHA	84.53	1	1
sp|Q3ZCI1|TM14C_BOVIN	TMEM14C	11.73	1	NA
sp|O46415|FRIL_BOVIN	FTL	19.98	1	NA
tr|O19316|O19316_BOVIN	BoLA-DQA2	9.3	1	NA
tr|A0A3Q1LTF9|A0A3Q1LTF9_BOVIN	GZMH	28.76	1	NA
tr|E1B8I3|E1B8I3_BOVIN	LYPD2	13.57	1	NA
sp|Q95JH2|PLCA_BOVIN	AGPAT1	31.98	1	NA
tr|A6QLD6|A6QLD6_BOVIN	MYO1B	131.75	1	3
tr|G3N0Q8|G3N0Q8_BOVIN	AZU1	26.49	1	NA
tr|Q29RU5|Q29RU5_BOVIN	RTDR1	41.47	1	6
tr|A0A3Q1MPS4|A0A3Q1MPS4_BOVIN	ACTN1	105.42	1	1
tr|F1MGK5|F1MGK5_BOVIN	PTPRZ1	254.89	1	NA
tr|F1MLP3|F1MLP3_BOVIN	BST1	35.12	1	NA
sp|Q2HJ60|ROA2_BOVIN	HNRNPA2B1	35.98	1	NA
tr|Q3ZCD3|Q3ZCD3_BOVIN	TAX1BP3	13.71	1	1
tr|F1N160|F1N160_BOVIN		33.92	1	NA
tr|E1BHK2|E1BHK2_BOVIN	ADD1	84.08	1	3
tr|F1MRT9|F1MRT9_BOVIN	UTRN	393.84	1	3
tr|A0A0K1L5K7|A0A0K1L5K7_BOVIN		40.86	1	NA
tr|F1MTY3|F1MTY3_BOVIN	LOC100848353	38.78	1	NA
tr|G3N0D8|G3N0D8_BOVIN	CLDN6	23.53	1	NA
tr|A0A3Q1MBI9|A0A3Q1MBI9_BOVIN	THBD	67.18	1	NA
tr|A0A3Q1M288|A0A3Q1M288_BOVIN	ATP11A	130.11	1	NA
tr|Q30264|Q30264_BOVIN	BoLA-DQA2	30.02	1	NA
tr|F1N6Y9|F1N6Y9_BOVIN	CELSR1	330.94	1	NA
tr|G3MWT2|G3MWT2_BOVIN	BOLA-DQB	29.93	1	NA
tr|E1B7V8|E1B7V8_BOVIN	PLEKHA4	85.22	1	NA
tr|E1BCL5|E1BCL5_BOVIN		11.57	1	1
sp|Q3T0X6|RS16_BOVIN	RPS16	16.44	1	2
tr|A0A3Q1MIQ4|A0A3Q1MIQ4_BOVIN	RGS19	40.58	1	NA
tr|F1MH76|F1MH76_BOVIN		13.37	1	NA
tr|F1N3U5|F1N3U5_BOVIN	VNN2	59.92	1	NA
tr|B6VAP7|B6VAP7_BOVIN	CDC42	21.23	1	NA
tr|G3X6I0|G3X6I0_BOVIN	FCGBP	318.78	1	12
tr|A0A3Q1M8F8|A0A3Q1M8F8_BOVIN	LSR	70.33	1	NA
tr|Q6QRN7|Q6QRN7_BOVIN	TMBIM1	33.93	1	NA
sp|Q3T0U2|RL14_BOVIN	RPL14	23.42	1	2
tr|F1MKX3|F1MKX3_BOVIN	CDH26	78.3	1	2
tr|F1MB46|F1MB46_BOVIN	TBC1D10A	59.83	1	NA
tr|F1MLW8|F1MLW8_BOVIN	LOC100847119	24.61	1	NA
tr|F1MSF0|F1MSF0_BOVIN	FARP2	114.45	1	1
tr|O77974|O77974_BOVIN	Man3	40.87	1	NA
tr|A0A3Q1LR67|A0A3Q1LR67_BOVIN	RPL22	14.95	1	2
sp|Q2TBN3|CETN2_BOVIN	CETN2	19.8	1	8
tr|E1BBX5|E1BBX5_BOVIN	AOX2	148.13	1	NA
tr|A0JNK5|A0JNK5_BOVIN	FXYD3	7.75	1	NA
sp|Q6BBL6|CLD4_BOVIN	CLDN4	22.15	1	NA
tr|F1MX00|F1MX00_BOVIN	CFAP157	60.61	1	16
tr|H7BWW0|H7BWW0_BOVIN	CORO1B	54.22	1	1
tr|A5D7P7|A5D7P7_BOVIN	ABCB6	93.62	1	NA
tr|A0A3Q1MEH9|A0A3Q1MEH9_BOVIN	TJP2	132.05	1	NA
tr|F1MMU4|F1MMU4_BOVIN	H1FX	22.35	1	1
tr|G3MZ44|G3MZ44_BOVIN	SLC16A11	45.62	1	NA
sp|Q3SYU6|CNN2_BOVIN	CNN2	33.42	1	NA
sp|Q3ZCD0|CD81_BOVIN	CD81	25.84	1	NA
tr|F1N7C8|F1N7C8_BOVIN	IQCA1	52.08	1	3
tr|A0A3Q1LN63|A0A3Q1LN63_BOVIN	SERPINB1	45.69	1	NA
tr|E1BN60|E1BN60_BOVIN	SLC30A1	55.34	1	NA
sp|Q3ZBL5|PTH2_BOVIN	PTRH2	19.28	1	NA
tr|A0A3Q1LPB5|A0A3Q1LPB5_BOVIN	RPS8	28.99	1	4
sp|Q6Y1E2|PLP2_BOVIN	PLP2	16.63	1	NA
tr|F1N3R7|F1N3R7_BOVIN	MS4A3	23.88	1	NA
tr|A0A3Q1MNF2|A0A3Q1MNF2_BOVIN	SLC6A14	76.34	1	NA
tr|A0A3Q1LV98|A0A3Q1LV98_BOVIN	FLNC	290.31	1	NA
tr|F1N632|F1N632_BOVIN	DDOST	60.31	1	NA
tr|A0A3Q1M4C7|A0A3Q1M4C7_BOVIN	SLC27A2	71.03	1	NA
sp|A2VE67|CXB2_BOVIN	GJB2	26.18	1	NA
tr|E1BPM9|E1BPM9_BOVIN	DNAI2	70.08	1	16
tr|A0A452DIB6|A0A452DIB6_BOVIN	ARPC4	20.88	1	3
tr|F6QGE6|F6QGE6_BOVIN	ACOT13	25.61	1	NA
sp|Q58DM3|CD53_BOVIN	CD53	24.09	1	NA
tr|A4IFV9|A4IFV9_BOVIN	PRG3	24.6	1	NA
tr|Q3YJG3|Q3YJG3_BOVIN	BoLA	40.42	1	NA
sp|A6QNX5|K2C78_BOVIN	KRT78	57.43	1	4
tr|F1MF33|F1MF33_BOVIN	TTC26	64.09	1	NA
tr|A0A452DIK7|A0A452DIK7_BOVIN	TUBA1B	50.42	1	5
tr|Q3YJF2|Q3YJF2_BOVIN	BoLA	40.47	1	NA
tr|A0A3Q1MN61|A0A3Q1MN61_BOVIN	LOC616942	42.72	1	NA
tr|F1N2D3|F1N2D3_BOVIN	TJP1	158.7	1	1
tr|O77973|O77973_BOVIN	4221.1	40.79	1	NA
tr|A0A3Q1M558|A0A3Q1M558_BOVIN	ACTC1	43.54	1	NA
sp|Q08DU9|HP1B3_BOVIN	HP1BP3	61.44	1	4
tr|A0A3Q1LL79|A0A3Q1LL79_BOVIN	NPTN	51.58	1	NA
sp|Q3T0S6|RL8_BOVIN	RPL8	28.01	1	5
sp|A6QQP7|DYSF_BOVIN	DYSF	239.16	1	NA
tr|E1B7S3|E1B7S3_BOVIN	EPB41L3	121.1	1	2
sp|P0C0S4|H2AZ_BOVIN	H2AZ1	13.54	1	5
sp|Q32LG3|MDHM_BOVIN	MDH2	35.65	1	NA
tr|Q30299|Q30299_BOVIN	LA-DQB	25.29	1	NA
sp|Q32L77|CI135_BOVIN		26.61	1	10
tr|F6RJC2|F6RJC2_BOVIN	CFAP161	36.45	1	24
sp|P27674|GTR1_BOVIN	SLC2A1	54.1	1	NA
sp|Q32LP2|RADI_BOVIN	RDX	68.53	1	NA
tr|A0A3Q1LPV4|A0A3Q1LPV4_BOVIN	CASK	105.81	1	NA
sp|Q58DF6|SCAM4_BOVIN	SCAMP4	25.58	1	NA
sp|Q3SYS6|CHP1_BOVIN	CHP1	22.43	1	NA
tr|F1MQJ3|F1MQJ3_BOVIN	NECTIN1	56.99	1	NA
tr|F1MQL2|F1MQL2_BOVIN		120.34	1	NA
tr|A6H7E3|A6H7E3_BOVIN	PDLIM1	35.8	1	NA
tr|A0A173FD44|A0A173FD44_BOVIN	BoLA	40.42	1	NA
sp|Q58DA1|SPEF1_BOVIN	SPEF1	27.09	1	NA
tr|A0A3Q1NJC6|A0A3Q1NJC6_BOVIN	CTNND2	133.12	1	NA
tr|A0A3Q1MYA3|A0A3Q1MYA3_BOVIN	HCK	62.77	1	NA
tr|A0A3Q1M905|A0A3Q1M905_BOVIN	RSPH1	38.81	1	20
tr|Q5MYT8|Q5MYT8_BOVIN	OAS1	45.11	1	NA
sp|P02453|CO1A1_BOVIN	COL1A1	138.85	1	NA
tr|F1N1Z8|F1N1Z8_BOVIN	LOC104975830	16.96	1	NA
sp|Q3SYU2|EF2_BOVIN	EEF2	95.31	1	NA
tr|A0A3Q1M5T5|A0A3Q1M5T5_BOVIN	CAMK4	49.87	1	6
tr|A7Z024|A7Z024_BOVIN	RP2	39.43	1	NA
sp|P62833|RAP1A_BOVIN	RAP1A	20.97	1	NA
tr|F1MBQ8|F1MBQ8_BOVIN	DDX5	82.2	1	1
tr|A0A3Q1MUT5|A0A3Q1MUT5_BOVIN	ATP6AP2	42.42	1	NA
tr|F1N0J3|F1N0J3_BOVIN	ATP11A	128.69	1	NA
tr|E1BNW4|E1BNW4_BOVIN	TMC4	78.54	1	NA
sp|Q2HJ81|TBB6_BOVIN	TUBB6	49.87	1	9
tr|E1BAJ3|E1BAJ3_BOVIN	CCDC40	129.18	1	21
sp|Q5E963|ARP5L_BOVIN	ARPC5L	16.93	1	3
sp|P33046|CTHL4_BOVIN	CATHL4	16.47	1	NA
sp|Q3ZCK9|PSA4_BOVIN	PSMA4	29.47	1	NA
tr|A0A3Q1M9P6|A0A3Q1M9P6_BOVIN	POF1B	69.24	1	1
sp|Q5E9Y9|NDK7_BOVIN	NME7	42.57	1	13
tr|K7QEK6|K7QEK6_BOVIN	BoLA	40.59	1	NA
tr|A0A3Q1ME65|A0A3Q1ME65_BOVIN	STAT1	94.84	1	1
tr|F2FB42|F2FB42_BOVIN	MUC5B	689.44	1	NA
tr|F1MS25|F1MS25_BOVIN	NDUFS3	30.22	1	NA
tr|F1MZJ1|F1MZJ1_BOVIN	C7H19orf71	24.51	1	NA
tr|A0A452DID7|A0A452DID7_BOVIN	UPK1B	29.68	1	NA
tr|Q3SX33|Q3SX33_BOVIN	THY1	18	1	NA
tr|Q56JZ6|Q56JZ6_BOVIN		29.93	1	NA
sp|P0CB32|HS71L_BOVIN	HSPA1L	70.35	1	4
tr|G3N0E2|G3N0E2_BOVIN	LOC107132672	12.95	1	NA
tr|G3N3N1|G3N3N1_BOVIN	ARF6	20.07	1	NA
tr|F1N610|F1N610_BOVIN	BLA-DQB	29.9	1	NA
tr|A0A452DIN2|A0A452DIN2_BOVIN	CATHL5	26.66	1	1
sp|Q02365|NDUB3_BOVIN	NDUFB3	11.13	1	NA
tr|G3N3S3|G3N3S3_BOVIN		14.77	1	1
tr|A0A3Q1LNQ6|A0A3Q1LNQ6_BOVIN	RPS6KA2	85.58	1	NA
tr|F1MWU9|F1MWU9_BOVIN	HSPA6	70.53	1	NA
tr|Q3T156|Q3T156_BOVIN	PLGRKT	17.1	1	NA
sp|P04394|NDUV2_BOVIN	NDUFV2	27.29	1	NA
tr|Q30266|Q30266_BOVIN	BoLA-DQB	30.04	1	NA
tr|E1BLZ1|E1BLZ1_BOVIN	BOLA-DQA2	33.89	1	NA
tr|Q9BG87|Q9BG87_BOVIN		165.78	1	NA
sp|Q5E9X4|LRC59_BOVIN	LRRC59	34.86	1	NA
tr|Q3SZG2|Q3SZG2_BOVIN	FAU	14.38	1	NA
tr|Q17QX3|Q17QX3_BOVIN	LOC790858	29.74	1	NA
tr|A0A3Q1M2B9|A0A3Q1M2B9_BOVIN	ARID1A	242.13	1	NA
tr|E1B976|E1B976_BOVIN	HBE1	16.67	1	2
tr|A0A3Q1LNV7|A0A3Q1LNV7_BOVIN	MCEMP1	25.25	1	NA
tr|Q2KJC5|Q2KJC5_BOVIN	HADH	34.37	1	NA
tr|A0A3Q1LQX6|A0A3Q1LQX6_BOVIN	TPM1	49.09	1	2
tr|F1N3J3|F1N3J3_BOVIN	AGR2	19.92	1	NA
sp|Q3T003|RL18A_BOVIN	RPL18A	20.75	1	2
tr|O77976|O77976_BOVIN	3349.1	40.7	1	NA
tr|G1K1X0|G1K1X0_BOVIN	UQCRC1	52.72	1	NA
tr|F1MFC6|F1MFC6_BOVIN	FARP1	118.18	1	3
tr|A0A3Q1M1C3|A0A3Q1M1C3_BOVIN		8.38	1	NA
sp|Q32KY1|DRC1_BOVIN	DRC1	84.02	1	9
tr|Q9N180|Q9N180_BOVIN		123.11	1	6
tr|D4QBB4|D4QBB4_BOVIN	HBB	15.94	1	6
tr|A5PK70|A5PK70_BOVIN	NME3	19.07	1	NA
tr|F1N3R2|F1N3R2_BOVIN		27.51	1	NA
tr|F1MI38|F1MI38_BOVIN	ICAM1	64.51	1	NA
tr|F1N040|F1N040_BOVIN	SAXO2	51.95	1	23
tr|G8JL06|G8JL06_BOVIN	HIST1H2BJ	13.87	1	NA
tr|A0A3Q1MDC6|A0A3Q1MDC6_BOVIN	NCSTN	83.99	1	NA
tr|A0A3Q1MD45|A0A3Q1MD45_BOVIN		44.34	1	NA
sp|Q3SZR5|F166C_BOVIN	FAM166C	23.36	1	NA
tr|E1BNY4|E1BNY4_BOVIN	RPS29	6.77	1	NA
Ig1_sheep		51.53	1	NA
sp|P40682|VAS1_BOVIN	ATP6AP1	51.75	1	NA
sp|Q00361|ATP5I_BOVIN	ATP5ME	8.32	1	1
tr|A0A452DIB4|A0A452DIB4_BOVIN	NDUFA6	17.79	1	NA
sp|A2VE13|MAL2_BOVIN	MAL2	19.13	1	NA
tr|A5D977|A5D977_BOVIN	RALB	23.42	1	NA
tr|F1N5Z0|F1N5Z0_BOVIN	AQP5	40.3	1	1
sp|A6H769|RS7_BOVIN	RPS7	22.11	1	1
tr|F1MXY9|F1MXY9_BOVIN	SRSF6	39.7	1	1
tr|A0A3Q1MQH2|A0A3Q1MQH2_BOVIN	ARPC3	21.97	1	2
tr|F1MR22|F1MR22_BOVIN	PIGR	82.57	1	NA
sp|P02722|ADT1_BOVIN	SLC25A4	32.95	1	NA
tr|A0A3Q1MFA8|A0A3Q1MFA8_BOVIN	GNL3L	72.59	1	NA
tr|A0A3Q1MXQ4|A0A3Q1MXQ4_BOVIN	KIAA1522	111.03	1	NA
sp|Q56JY1|RL35A_BOVIN	RPL35A	12.54	1	NA
tr|Q2KJE7|Q2KJE7_BOVIN	PSME1	28.68	1	NA
tr|A0A3Q1NJT2|A0A3Q1NJT2_BOVIN	SSR1	39.01	1	NA
tr|A0A3Q1M8H9|A0A3Q1M8H9_BOVIN	CAPNS1	30.75	1	NA
tr|A0A3Q1MDV6|A0A3Q1MDV6_BOVIN	RHBDL2	38.1	1	NA
tr|E1B717|E1B717_BOVIN	ARMC10	37.05	1	NA
tr|Q0V8B1|Q0V8B1_BOVIN	CFAP126	23.37	1	4
sp|Q2T9M4|DRC7_BOVIN	DRC7	103.1	1	6
tr|Q3T101|Q3T101_BOVIN	IGL@	24.63	1	NA
sp|Q10741|ADA10_BOVIN	ADAM10	84.13	1	NA
sp|Q3SZR8|SRSF3_BOVIN	SRSF3	19.32	1	2
tr|A0A5F2P3F6|A0A5F2P3F6_BOVIN	LOC616353	14.82	1	19
sp|Q02369|NDUB9_BOVIN	NDUFB9	21.77	1	NA
tr|A0A3Q1MLC3|A0A3Q1MLC3_BOVIN	RPL35A	13.21	1	NA
tr|F1MDL6|F1MDL6_BOVIN	MCU	39.87	1	NA
tr|A0A3Q1M6J2|A0A3Q1M6J2_BOVIN	TSPAN15	37.7	1	NA
tr|F1MYZ4|F1MYZ4_BOVIN	SEMA4B	91.84	1	NA
sp|P04896|GNAS2_BOVIN	GNAS	45.68	1	NA
tr|A0A3Q1M3U9|A0A3Q1M3U9_BOVIN	CD47	35.34	1	NA
sp|P05631|ATPG_BOVIN	ATP5F1C	33.05	1	NA
tr|M5FMW4|M5FMW4_BOVIN	LOC100295741	17.59	1	NA
sp|P80311|PPIB_BOVIN	PPIB	23.73	1	NA
tr|A0A452DJY5|A0A452DJY5_BOVIN	MYO1C	125.01	1	4
tr|E1BDU8|E1BDU8_BOVIN	LIMA1	84.68	1	4
tr|A0A140T8A6|A0A140T8A6_BOVIN	CYB561	30.04	1	NA
tr|A0A3Q1MQK6|A0A3Q1MQK6_BOVIN	ABI1	52.45	1	NA
sp|Q3ZCH0|GRP75_BOVIN	HSPA9	73.7	1	9
